# Supplementary material for: Global Analysis of the Human Pathophenotypic Similarity Gene Network Merges Disease Module Components
Source: PLoS One. 2013 Feb 21;8(2):e56653. doi: 10.1371/journal.pone.0056653 (PMC3578923; doi:10.1371/journal.pone.0056653)
Supplement: Table S2 — Bipartite and unipartite projections of the updated version of the orphan disease network. (XLS) [file pone.0056653.s005.xls]

## Sheet: Bipartite (ODN)
Entrez GeneID	ORPHA number
4982	ORPHA2801
2317	ORPHA56305
3845	ORPHA648
4286	ORPHA895
25836	ORPHA199
4967	ORPHA31
412	ORPHA461
10804	ORPHA477
8629	ORPHA307
778	ORPHA215
785	ORPHA307
6469	ORPHA194
23345	ORPHA1037
6299	ORPHA857
538	ORPHA565
70	ORPHA155
84343	ORPHA79430
477	ORPHA2131
51816	ORPHA195
6324	ORPHA33069
3815	ORPHA2467
3195	ORPHA513
6326	ORPHA36387
4853	ORPHA52
596	ORPHA545
410	ORPHA751
70	ORPHA154
149233	ORPHA771
938	ORPHA802
11146	ORPHA83454
83394	ORPHA1872
659	ORPHA422
1890	ORPHA298
90411	ORPHA35909
9896	ORPHA35689
57094	ORPHA233
123872	ORPHA244
3998	ORPHA35909
51314	ORPHA244
4627	ORPHA850
57096	ORPHA564
9842	ORPHA210110
7066	ORPHA71493
10060	ORPHA154
5080	ORPHA194
3892	ORPHA573
23474	ORPHA51188
3091	ORPHA90042
55172	ORPHA244
3586	ORPHA206
10157	ORPHA2203
604	ORPHA545
1180	ORPHA614
27185	ORPHA3140
6134	ORPHA106
411	ORPHA583
93589	ORPHA1872
2038	ORPHA822
5830	ORPHA772
84062	ORPHA79430
22858	ORPHA199332
4308	ORPHA215
7134	ORPHA155
23746	ORPHA1872
3034	ORPHA2157
488	ORPHA218
9217	ORPHA803
4536	ORPHA104
773	ORPHA569
6496	ORPHA2162
93986	ORPHA209908
340024	ORPHA2116
4647	ORPHA886
6929	ORPHA513
4297	ORPHA513
3664	ORPHA1991
2235	ORPHA79278
675	ORPHA513
2200	ORPHA558
10804	ORPHA189
27443	ORPHA195
1690	ORPHA45360
6654	ORPHA2024
2057	ORPHA90042
6473	ORPHA2632
5828	ORPHA912
11315	ORPHA2828
7287	ORPHA65
10008	ORPHA681
6663	ORPHA897
10594	ORPHA791
1834	ORPHA1653
90167	ORPHA651
147138	ORPHA302
4093	ORPHA422
24	ORPHA791
3614	ORPHA791
2979	ORPHA791
2812	ORPHA274
5184	ORPHA742
57502	ORPHA106
1610	ORPHA803
55670	ORPHA772
2159	ORPHA328
8313	ORPHA2227
617	ORPHA53693
6519	ORPHA214
2261	ORPHA15
6906	ORPHA209893
1297	ORPHA828
64127	ORPHA206
6997	ORPHA2162
55612	ORPHA2908
4723	ORPHA58
54583	ORPHA90042
57054	ORPHA1646
25939	ORPHA51
3717	ORPHA729
6223	ORPHA124
5894	ORPHA648
27429	ORPHA2828
7849	ORPHA442
2068	ORPHA1466
11232	ORPHA663
7345	ORPHA2828
7287	ORPHA791
132884	ORPHA289
6261	ORPHA597
6101	ORPHA791
6521	ORPHA18
2068	ORPHA453
51200	ORPHA813
3119	ORPHA2073
10468	ORPHA3185
283	ORPHA803
4935	ORPHA54
3458	ORPHA88
2071	ORPHA453
7490	ORPHA3097
64127	ORPHA3274
1674	ORPHA154
657	ORPHA79076
2121	ORPHA289
291	ORPHA663
10516	ORPHA279
26040	ORPHA798
5551	ORPHA88
2778	ORPHA562
4004	ORPHA513
7555	ORPHA273
3033	ORPHA657
4902	ORPHA388
6125	ORPHA124
2074	ORPHA1466
50943	ORPHA37042
338917	ORPHA2542
2261	ORPHA429
4893	ORPHA648
7200	ORPHA442
2071	ORPHA670
5728	ORPHA94
5077	ORPHA896
5077	ORPHA894
652	ORPHA1991
7039	ORPHA1991
4564	ORPHA155
9227	ORPHA65
213	ORPHA86816
57096	ORPHA65
55812	ORPHA65
5015	ORPHA2542
6609	ORPHA77293
23400	ORPHA2828
1462	ORPHA898
6135	ORPHA124
6609	ORPHA77292
6201	ORPHA124
6323	ORPHA36387
7466	ORPHA3463
178	ORPHA366
4541	ORPHA104
2294	ORPHA210122
1080	ORPHA48
200879	ORPHA170
1406	ORPHA791
3889	ORPHA573
3643	ORPHA657
859	ORPHA265
1910	ORPHA918
7390	ORPHA79277
3295	ORPHA912
286	ORPHA822
7112	ORPHA154
2887	ORPHA813
6622	ORPHA2828
6491	ORPHA513
10002	ORPHA791
1258	ORPHA791
57817	ORPHA79230
56652	ORPHA663
10210	ORPHA791
80326	ORPHA2721
4671	ORPHA83419
65217	ORPHA886
5995	ORPHA791
773	ORPHA2131
778	ORPHA1872
182	ORPHA52
5172	ORPHA705
1161	ORPHA191
5830	ORPHA912
5745	ORPHA50945
3920	ORPHA34587
7012	ORPHA88
2147	ORPHA325
4000	ORPHA1662
5625	ORPHA3140
3000	ORPHA65
7399	ORPHA886
55636	ORPHA138
79783	ORPHA35706
3291	ORPHA320
6103	ORPHA1872
8504	ORPHA912
26121	ORPHA791
2068	ORPHA670
6204	ORPHA124
2299	ORPHA705
55806	ORPHA444
4125	ORPHA61
6094	ORPHA791
7276	ORPHA85451
1977	ORPHA106
63894	ORPHA2697
64342	ORPHA862
388939	ORPHA791
4089	ORPHA774
779	ORPHA79102
3257	ORPHA79430
9496	ORPHA1509
3239	ORPHA69028
7401	ORPHA886
4613	ORPHA635
1080	ORPHA586
6231	ORPHA124
7291	ORPHA35093
6100	ORPHA791
3481	ORPHA813
762	ORPHA791
1767	ORPHA244
23322	ORPHA564
3074	ORPHA796
145226	ORPHA65
4519	ORPHA104
9129	ORPHA791
5080	ORPHA2334
846	ORPHA405
54658	ORPHA79235
2736	ORPHA2162
5158	ORPHA791
54658	ORPHA79234
4693	ORPHA190
10161	ORPHA55654
5880	ORPHA183707
1493	ORPHA536
5145	ORPHA791
3848	ORPHA458
3786	ORPHA1949
123016	ORPHA791
5087	ORPHA513
7010	ORPHA2451
2554	ORPHA307
5654	ORPHA279
6598	ORPHA69077
84153	ORPHA51
4575	ORPHA886
1896	ORPHA181
7124	ORPHA40050
2717	ORPHA324
7291	ORPHA35099
4624	ORPHA155
7276	ORPHA85447
4624	ORPHA154
26058	ORPHA2828
56247	ORPHA908
3664	ORPHA888
64446	ORPHA244
2034	ORPHA90042
1144	ORPHA33108
4565	ORPHA155
9227	ORPHA791
846	ORPHA428
135138	ORPHA2828
9342	ORPHA66631
8557	ORPHA155
8557	ORPHA154
4233	ORPHA106
60506	ORPHA215
6335	ORPHA36387
6218	ORPHA124
65018	ORPHA2828
3897	ORPHA388
54209	ORPHA2770
283120	ORPHA654
221421	ORPHA244
2978	ORPHA1872
9126	ORPHA199
114327	ORPHA307
83872	ORPHA279
2521	ORPHA803
2022	ORPHA774
176	ORPHA2764
6165	ORPHA124
1356	ORPHA48818
6121	ORPHA65
6473	ORPHA240
1761	ORPHA242
3973	ORPHA3000
24	ORPHA1872
6017	ORPHA791
545	ORPHA808
6010	ORPHA215
3852	ORPHA79145
2548	ORPHA365
5727	ORPHA377
1893	ORPHA530
3075	ORPHA75376
51	ORPHA2971
5080	ORPHA77
5009	ORPHA664
7080	ORPHA442
4810	ORPHA627
55764	ORPHA1515
3081	ORPHA56
5979	ORPHA388
7137	ORPHA154
23224	ORPHA261
212	ORPHA79278
7137	ORPHA155
1908	ORPHA897
6323	ORPHA33069
57526	ORPHA33069
25794	ORPHA791
2290	ORPHA3095
3119	ORPHA555
3425	ORPHA93473
3425	ORPHA93474
3425	ORPHA93476
55054	ORPHA206
4693	ORPHA649
229	ORPHA469
4574	ORPHA2202
85366	ORPHA155
7169	ORPHA1146
6647	ORPHA803
7169	ORPHA1147
4512	ORPHA104
79158	ORPHA576
4830	ORPHA635
375298	ORPHA791
6606	ORPHA83420
7841	ORPHA79330
2539	ORPHA362
5340	ORPHA97231
5818	ORPHA1991
50617	ORPHA18
5156	ORPHA513
64072	ORPHA886
8626	ORPHA1991
4868	ORPHA839
7098	ORPHA1930
57055	ORPHA1646
2483	ORPHA269
3868	ORPHA2309
91147	ORPHA564
7139	ORPHA155
7139	ORPHA154
2990	ORPHA584
79751	ORPHA1935
338328	ORPHA411
80184	ORPHA564
4306	ORPHA171871
23592	ORPHA2485
190	ORPHA242
6331	ORPHA154
5092	ORPHA1578
8320	ORPHA171703
4508	ORPHA104
1497	ORPHA213
1293	ORPHA610
57679	ORPHA35689
4514	ORPHA104
5837	ORPHA368
10046	ORPHA596
3239	ORPHA93403
7399	ORPHA791
3795	ORPHA2056
4744	ORPHA803
147912	ORPHA107
3060	ORPHA2073
4221	ORPHA652
1378	ORPHA536
2566	ORPHA33069
1073	ORPHA607
50506	ORPHA442
23435	ORPHA803
54903	ORPHA564
2512	ORPHA163
4322	ORPHA1040
282996	ORPHA154
3077	ORPHA139498
26958	ORPHA813
6886	ORPHA513
4232	ORPHA813
26154	ORPHA457
7439	ORPHA1243
94	ORPHA774
1121	ORPHA180
5317	ORPHA69086
9378	ORPHA106
51422	ORPHA907
134430	ORPHA359
773	ORPHA71518
10083	ORPHA886
6495	ORPHA107
84839	ORPHA1872
2556	ORPHA79102
1756	ORPHA98895
1756	ORPHA98896
94	ORPHA422
5190	ORPHA912
4693	ORPHA891
2632	ORPHA367
2670	ORPHA58
773	ORPHA97
9499	ORPHA266
2010	ORPHA261
10655	ORPHA242
3043	ORPHA848
768206	ORPHA791
57096	ORPHA1872
4049	ORPHA40050
5376	ORPHA640
1134	ORPHA33108
6323	ORPHA569
6583	ORPHA206
83552	ORPHA2542
3908	ORPHA258
10535	ORPHA51
6606	ORPHA83419
2218	ORPHA154
4607	ORPHA155
3030	ORPHA5
4299	ORPHA513
5781	ORPHA648
2160	ORPHA329
4929	ORPHA2828
91949	ORPHA79333
64218	ORPHA791
2811	ORPHA274
6792	ORPHA3095
149233	ORPHA206
2273	ORPHA261
24	ORPHA827
1027	ORPHA652
4508	ORPHA155
3420	ORPHA791
4563	ORPHA155
1292	ORPHA610
7291	ORPHA794
145173	ORPHA709
83943	ORPHA856
2138	ORPHA107
3872	ORPHA2309
83959	ORPHA1490
3492	ORPHA52417
5083	ORPHA2227
4538	ORPHA104
392255	ORPHA2345
5350	ORPHA154
10892	ORPHA52417
472	ORPHA52416
1836	ORPHA56304
5193	ORPHA912
2719	ORPHA654
219844	ORPHA2189
388552	ORPHA79430
2261	ORPHA794
1813	ORPHA36899
6620	ORPHA1648
675	ORPHA654
368	ORPHA758
1760	ORPHA273
3284	ORPHA3185
6556	ORPHA3389
343035	ORPHA65
11234	ORPHA79430
57135	ORPHA1646
7050	ORPHA2162
6736	ORPHA242
11322	ORPHA302
7372	ORPHA30
5956	ORPHA16
2395	ORPHA95
22999	ORPHA1872
668	ORPHA126
779	ORPHA423
6785	ORPHA827
6949	ORPHA861
472	ORPHA100
2271	ORPHA523
5727	ORPHA2162
5925	ORPHA790
91624	ORPHA154
3064	ORPHA399
2815	ORPHA274
54714	ORPHA1872
7546	ORPHA2162
7253	ORPHA442
5631	ORPHA1187
10913	ORPHA181
6654	ORPHA648
22854	ORPHA3095
147495	ORPHA55654
4066	ORPHA513
2260	ORPHA3366
6567	ORPHA59
4604	ORPHA1146
8754	ORPHA1872
1617	ORPHA1646
2202	ORPHA75376
23345	ORPHA261
3689	ORPHA99842
8243	ORPHA199
2192	ORPHA93403
8517	ORPHA69088
3117	ORPHA555
5155	ORPHA31112
1259	ORPHA791
64220	ORPHA2470
10046	ORPHA440
3614	ORPHA65
3075	ORPHA279
6507	ORPHA2131
3786	ORPHA307
4204	ORPHA209370
55343	ORPHA99843
5860	ORPHA226
1406	ORPHA65
2690	ORPHA633
4567	ORPHA225
6638	ORPHA739
249	ORPHA436
2706	ORPHA2202
4000	ORPHA261
23746	ORPHA65
1757	ORPHA3129
4352	ORPHA71493
2779	ORPHA215
6452	ORPHA184
64218	ORPHA1872
162417	ORPHA927
4535	ORPHA104
4668	ORPHA3137
1186	ORPHA53
1277	ORPHA31112
344	ORPHA411
54551	ORPHA739
2778	ORPHA249
1908	ORPHA388
546	ORPHA93970
8701	ORPHA244
88	ORPHA154
6469	ORPHA2162
7048	ORPHA558
5728	ORPHA79076
1280	ORPHA2380
4901	ORPHA791
23064	ORPHA803
54361	ORPHA139466
5053	ORPHA716
81622	ORPHA1930
5913	ORPHA33108
8915	ORPHA52417
8929	ORPHA635
11136	ORPHA214
3106	ORPHA825
10269	ORPHA1662
55975	ORPHA791
4509	ORPHA155
5071	ORPHA2828
6710	ORPHA822
127534	ORPHA317
7840	ORPHA64
4621	ORPHA1147
3000	ORPHA1872
2629	ORPHA85212
3122	ORPHA505
64324	ORPHA821
5663	ORPHA154
4359	ORPHA101082
8842	ORPHA827
611	ORPHA88629
4591	ORPHA2576
5940	ORPHA1646
2629	ORPHA77260
1910	ORPHA388
8842	ORPHA1872
83552	ORPHA35612
4534	ORPHA596
50846	ORPHA242
4626	ORPHA3377
5194	ORPHA912
859	ORPHA155
1300	ORPHA174
2301	ORPHA83461
79803	ORPHA79430
6521	ORPHA822
2263	ORPHA87
6607	ORPHA83419
2706	ORPHA477
1123	ORPHA233
3105	ORPHA179
8048	ORPHA154
6591	ORPHA895
1186	ORPHA210110
268	ORPHA2856
7439	ORPHA791
4041	ORPHA2783
2332	ORPHA908
2672	ORPHA486
2153	ORPHA326
269	ORPHA2856
404672	ORPHA453
3887	ORPHA573
4204	ORPHA3095
54413	ORPHA106
10062	ORPHA803
4487	ORPHA2228
1991	ORPHA486
4487	ORPHA2227
30062	ORPHA2542
51119	ORPHA811
114548	ORPHA47045
326	ORPHA3453
6261	ORPHA423
283120	ORPHA813
8200	ORPHA968
5116	ORPHA808
6229	ORPHA124
3861	ORPHA69087
650	ORPHA907
4539	ORPHA104
6023	ORPHA175
2273	ORPHA97239
3043	ORPHA232
83416	ORPHA543
7396	ORPHA886
4221	ORPHA913
5189	ORPHA912
1755	ORPHA94
3717	ORPHA3318
27286	ORPHA1945
6901	ORPHA154
7490	ORPHA654
6103	ORPHA791
7414	ORPHA154
11155	ORPHA154
4948	ORPHA739
7414	ORPHA155
9094	ORPHA1872
6607	ORPHA83420
1272	ORPHA210163
64127	ORPHA771
2563	ORPHA36387
7979	ORPHA71271
9896	ORPHA803
1311	ORPHA750
3785	ORPHA1949
6591	ORPHA2884
1244	ORPHA234
1861	ORPHA36899
825	ORPHA267
4882	ORPHA40
2263	ORPHA207
4361	ORPHA100
2916	ORPHA215
121391	ORPHA170
525	ORPHA18
7428	ORPHA892
6401	ORPHA34145
1114	ORPHA803
324	ORPHA733
404672	ORPHA670
23554	ORPHA891
330	ORPHA52417
1747	ORPHA3352
7140	ORPHA1147
4204	ORPHA778
5192	ORPHA912
9685	ORPHA3140
238	ORPHA635
6102	ORPHA791
2668	ORPHA388
2566	ORPHA36387
83706	ORPHA99844
5277	ORPHA447
8322	ORPHA891
51259	ORPHA564
5961	ORPHA791
4584	ORPHA771
8287	ORPHA1646
8291	ORPHA268
10461	ORPHA791
120892	ORPHA2828
5456	ORPHA383
148738	ORPHA79230
5999	ORPHA3140
84059	ORPHA886
10161	ORPHA170
8481	ORPHA244
8653	ORPHA1646
54658	ORPHA357
692218	ORPHA739
51135	ORPHA70592
25861	ORPHA886
5824	ORPHA912
27086	ORPHA52417
4935	ORPHA651
4633	ORPHA155
91662	ORPHA47045
692058	ORPHA739
51119	ORPHA88
7015	ORPHA88
2512	ORPHA157846
435	ORPHA23
1910	ORPHA897
7168	ORPHA155
4023	ORPHA411
6597	ORPHA69077
6444	ORPHA154
1727	ORPHA139380
51422	ORPHA155
4952	ORPHA534
1727	ORPHA139373
1814	ORPHA862
114798	ORPHA856
11285	ORPHA75496
5189	ORPHA772
3131	ORPHA513
7259	ORPHA168593
224	ORPHA816
80184	ORPHA65
8910	ORPHA36899
4014	ORPHA316
8842	ORPHA791
4318	ORPHA1040
4566	ORPHA225
9401	ORPHA1225
27019	ORPHA244
4634	ORPHA155
57010	ORPHA215
1491	ORPHA212
3043	ORPHA2133
3043	ORPHA2132
7428	ORPHA90042
6010	ORPHA791
23418	ORPHA791
24	ORPHA279
3643	ORPHA508
5195	ORPHA912
147409	ORPHA55654
1376	ORPHA228302
10002	ORPHA53540
2562	ORPHA106
5080	ORPHA2253
6103	ORPHA244
5313	ORPHA766
6324	ORPHA36387
1376	ORPHA228305
7555	ORPHA606
2067	ORPHA1466
7273	ORPHA155
157680	ORPHA193
7273	ORPHA154
1376	ORPHA228308
6329	ORPHA681
10102	ORPHA168566
3815	ORPHA2884
55835	ORPHA808
4041	ORPHA891
3853	ORPHA2309
4000	ORPHA154
1889	ORPHA388
3988	ORPHA75233
3988	ORPHA75234
11005	ORPHA634
493856	ORPHA3463
1756	ORPHA215
92579	ORPHA486
81839	ORPHA1768
6329	ORPHA682
53826	ORPHA3140
50484	ORPHA663
2492	ORPHA243
692236	ORPHA739
2020	ORPHA106
50485	ORPHA1830
7341	ORPHA1991
2274	ORPHA154
5428	ORPHA663
3854	ORPHA2309
9409	ORPHA912
11277	ORPHA51
3251	ORPHA79233
22930	ORPHA2510
6121	ORPHA791
30062	ORPHA1872
10436	ORPHA1270
2073	ORPHA1466
2261	ORPHA2343
1490	ORPHA90291
4540	ORPHA104
23418	ORPHA65
4509	ORPHA480
8803	ORPHA1933
22861	ORPHA3435
6528	ORPHA442
257	ORPHA250
23592	ORPHA1306
3891	ORPHA69084
477	ORPHA569
2317	ORPHA1263
89781	ORPHA79430
57679	ORPHA803
79621	ORPHA51
4519	ORPHA137675
27032	ORPHA2841
4692	ORPHA739
1513	ORPHA763
5828	ORPHA772
55812	ORPHA791
10133	ORPHA803
124590	ORPHA886
167691	ORPHA65
59341	ORPHA2635
80204	ORPHA3435
5961	ORPHA1872
2652	ORPHA16
779	ORPHA681
6887	ORPHA513
6247	ORPHA792
1291	ORPHA610
1829	ORPHA154
7136	ORPHA1147
57545	ORPHA564
140821	ORPHA813
4609	ORPHA543
1280	ORPHA485
4556	ORPHA225
203547	ORPHA25980
1146	ORPHA33108
1181	ORPHA307
4625	ORPHA154
26053	ORPHA106
4625	ORPHA155
200879	ORPHA55654
2707	ORPHA317
9723	ORPHA138
6402	ORPHA34145
2261	ORPHA35098
1406	ORPHA1872
7305	ORPHA2770
23020	ORPHA791
1301	ORPHA828
2261	ORPHA35099
346007	ORPHA791
427	ORPHA333
197131	ORPHA2315
2997	ORPHA137625
7476	ORPHA2879
345895	ORPHA244
26276	ORPHA2697
1756	ORPHA154
5630	ORPHA803
7299	ORPHA895
2332	ORPHA93256
2516	ORPHA242
5158	ORPHA215
22947	ORPHA269
1896	ORPHA2227
55670	ORPHA912
8928	ORPHA2162
6708	ORPHA822
5961	ORPHA52427
9401	ORPHA221016
5311	ORPHA730
2248	ORPHA90024
259266	ORPHA2512
1755	ORPHA360
2071	ORPHA910
5621	ORPHA466
3759	ORPHA37553
5959	ORPHA52427
4537	ORPHA506
486	ORPHA34528
7249	ORPHA538
8036	ORPHA2701
7078	ORPHA59181
5256	ORPHA370
4568	ORPHA2022
18	ORPHA2066
1280	ORPHA253
164656	ORPHA1047
1417	ORPHA91492
4920	ORPHA93383
60529	ORPHA60015
4567	ORPHA550
10216	ORPHA2848
4694	ORPHA2609
2103	ORPHA90636
331	ORPHA2442
4000	ORPHA902
3155	ORPHA20
5913	ORPHA994
124583	ORPHA1425
5189	ORPHA44
3480	ORPHA73273
7450	ORPHA166087
6017	ORPHA227796
10560	ORPHA49827
3299	ORPHA91492
640	ORPHA552
5077	ORPHA1529
7535	ORPHA911
5745	ORPHA79106
79728	ORPHA84
284654	ORPHA85112
50846	ORPHA1770
170302	ORPHA3451
54361	ORPHA3109
999	ORPHA26106
80781	ORPHA1571
2266	ORPHA101041
93983	ORPHA98807
5831	ORPHA2834
4508	ORPHA225154
3757	ORPHA51083
79796	ORPHA79328
2969	ORPHA904
5373	ORPHA79318
7157	ORPHA524
5631	ORPHA90625
9516	ORPHA101083
5308	ORPHA91483
7046	ORPHA97295
5781	ORPHA500
64241	ORPHA2882
7148	ORPHA287
4538	ORPHA168609
3299	ORPHA98995
338	ORPHA14
6821	ORPHA833
4038	ORPHA3258
84342	ORPHA95428
8200	ORPHA93396
1421	ORPHA98989
5972	ORPHA217330
5618	ORPHA50920
6792	ORPHA3451
80067	ORPHA3464
617	ORPHA123
123016	ORPHA110
6389	ORPHA506
27031	ORPHA655
2263	ORPHA168624
6295	ORPHA75382
4683	ORPHA647
36	ORPHA79157
2313	ORPHA319
283120	ORPHA116
8625	ORPHA572
5308	ORPHA708
8106	ORPHA270
5818	ORPHA3253
7915	ORPHA22
60675	ORPHA432
2178	ORPHA84
8200	ORPHA93384
4760	ORPHA552
1421	ORPHA98991
8291	ORPHA199329
6910	ORPHA392
3236	ORPHA178382
4126	ORPHA118
1288	ORPHA1018
5308	ORPHA782
2582	ORPHA352
1540	ORPHA867
2703	ORPHA98984
3762	ORPHA101016
1583	ORPHA418
64374	ORPHA559
1969	ORPHA98993
675	ORPHA145
5156	ORPHA44890
8805	ORPHA146
1409	ORPHA98995
7466	ORPHA90635
153201	ORPHA42062
6331	ORPHA130
57545	ORPHA220493
1962	ORPHA50812
3028	ORPHA35123
6392	ORPHA97286
8557	ORPHA34514
5921	ORPHA137667
1420	ORPHA98986
5925	ORPHA668
1420	ORPHA98984
9215	ORPHA98894
10585	ORPHA86812
2201	ORPHA115
760	ORPHA2785
6899	ORPHA567
26608	ORPHA904
54332	ORPHA101102
210	ORPHA100924
1738	ORPHA2394
2316	ORPHA1826
2055	ORPHA1947
60675	ORPHA478
9526	ORPHA79323
11155	ORPHA54260
1723	ORPHA246
54806	ORPHA475
50814	ORPHA139
4158	ORPHA361
5476	ORPHA351
10020	ORPHA602
10243	ORPHA3197
60529	ORPHA52022
23322	ORPHA220497
1410	ORPHA98993
1678	ORPHA52368
79784	ORPHA90635
6813	ORPHA540
3315	ORPHA64746
1280	ORPHA209867
4647	ORPHA90636
5621	ORPHA157941
6331	ORPHA871
6340	ORPHA526
1690	ORPHA90635
1736	ORPHA1775
4015	ORPHA209
1277	ORPHA1310
1719	ORPHA35858
4208	ORPHA228384
1586	ORPHA418
3239	ORPHA93385
272	ORPHA45
1411	ORPHA98985
152137	ORPHA90635
1278	ORPHA216796
9152	ORPHA3197
2317	ORPHA3275
4864	ORPHA216981
6905	ORPHA2323
5192	ORPHA44
3033	ORPHA71212
4914	ORPHA64752
7592	ORPHA777
2563	ORPHA1606
6261	ORPHA598
2175	ORPHA84
4558	ORPHA550
83990	ORPHA145
4558	ORPHA551
3630	ORPHA552
215	ORPHA139399
351	ORPHA1020
478	ORPHA71517
6898	ORPHA28378
6335	ORPHA1956
387700	ORPHA1377
29998	ORPHA360
10683	ORPHA2311
203859	ORPHA206549
51128	ORPHA71
5080	ORPHA893
57192	ORPHA578
100049159	ORPHA171612
1302	ORPHA3450
139285	ORPHA2780
83959	ORPHA98975
3845	ORPHA1340
2122	ORPHA52688
6663	ORPHA163746
9509	ORPHA1901
23133	ORPHA85287
189	ORPHA93598
2184	ORPHA882
5309	ORPHA98993
7299	ORPHA1000
9940	ORPHA70482
7913	ORPHA86839
6469	ORPHA2286
5728	ORPHA109
4548	ORPHA2170
27241	ORPHA110
85358	ORPHA48652
79755	ORPHA168606
3242	ORPHA2118
4210	ORPHA342
5159	ORPHA98823
2271	ORPHA24
23675	ORPHA100993
6716	ORPHA753
29954	ORPHA899
2006	ORPHA3193
22954	ORPHA1878
4626	ORPHA1359
54332	ORPHA217055
117531	ORPHA90635
2203	ORPHA348
4508	ORPHA506
6521	ORPHA288
950	ORPHA163696
28962	ORPHA667
3931	ORPHA650
4351	ORPHA79319
144165	ORPHA308
2697	ORPHA90636
5290	ORPHA144
3073	ORPHA845
255738	ORPHA406
2908	ORPHA786
23479	ORPHA43115
10577	ORPHA216986
540	ORPHA905
4233	ORPHA33402
546	ORPHA847
10577	ORPHA216981
2118	ORPHA319
5265	ORPHA60
4763	ORPHA638
5897	ORPHA275
1415	ORPHA98985
9031	ORPHA904
2743	ORPHA3197
2155	ORPHA327
5663	ORPHA36385
1415	ORPHA98986
1415	ORPHA98989
10577	ORPHA216978
7480	ORPHA2440
10577	ORPHA216975
2314	ORPHA819
593	ORPHA511
59341	ORPHA93304
65217	ORPHA90636
10577	ORPHA216972
6523	ORPHA35710
3952	ORPHA66628
169522	ORPHA209932
7369	ORPHA34149
2617	ORPHA139536
53904	ORPHA90636
2956	ORPHA144
79147	ORPHA899
5551	ORPHA540
259236	ORPHA90636
51085	ORPHA904
5993	ORPHA572
8481	ORPHA220493
1415	ORPHA98991
348932	ORPHA42062
717	ORPHA1481
3423	ORPHA217093
5230	ORPHA713
3251	ORPHA510
6331	ORPHA1344
7476	ORPHA2854
212	ORPHA75563
2218	ORPHA206554
3039	ORPHA93615
114548	ORPHA1451
2799	ORPHA581
1482	ORPHA3303
140771	ORPHA819
80144	ORPHA2052
388531	ORPHA75374
6330	ORPHA101016
5095	ORPHA35
6440	ORPHA747
153562	ORPHA90636
6399	ORPHA93284
3691	ORPHA79402
26504	ORPHA1873
411	ORPHA585
538	ORPHA198
10841	ORPHA51208
1482	ORPHA871
975	ORPHA1572
7007	ORPHA90636
4552	ORPHA2169
6439	ORPHA747
4627	ORPHA1019
7007	ORPHA90635
554	ORPHA83449
10484	ORPHA50814
1374	ORPHA156
4359	ORPHA3115
4613	ORPHA1305
657	ORPHA2929
140775	ORPHA819
788	ORPHA159
11200	ORPHA145
10446	ORPHA360
81693	ORPHA35858
84634	ORPHA432
3778	ORPHA79137
5573	ORPHA615
6872	ORPHA53351
131118	ORPHA66634
613	ORPHA567
11200	ORPHA524
1056	ORPHA552
668	ORPHA619
5594	ORPHA567
135656	ORPHA171700
10516	ORPHA90348
7102	ORPHA777
8031	ORPHA146
10516	ORPHA90349
675	ORPHA84
201294	ORPHA540
4854	ORPHA136
8659	ORPHA79101
64175	ORPHA216804
1483	ORPHA98988
3561	ORPHA276
170302	ORPHA1934
7227	ORPHA77258
23545	ORPHA2834
256471	ORPHA228366
5888	ORPHA145
1729	ORPHA90635
2131	ORPHA502
6853	ORPHA85294
6757	ORPHA3273
6391	ORPHA97286
1277	ORPHA216812
3141	ORPHA148
2188	ORPHA84
84667	ORPHA2311
79977	ORPHA90635
64240	ORPHA2882
9782	ORPHA600
54903	ORPHA110
7493	ORPHA3454
50511	ORPHA217034
23417	ORPHA943
866	ORPHA199247
2115	ORPHA1957
11151	ORPHA228003
324	ORPHA616
3984	ORPHA904
5340	ORPHA722
7020	ORPHA1297
846	ORPHA417
4436	ORPHA144
25978	ORPHA282
5831	ORPHA2078
3785	ORPHA306
11155	ORPHA247
2074	ORPHA178338
7473	ORPHA1027
4615	ORPHA183713
2177	ORPHA84
4644	ORPHA33445
2218	ORPHA272
1294	ORPHA216989
871	ORPHA216812
5376	ORPHA99951
5972	ORPHA209886
3909	ORPHA79402
4893	ORPHA3261
6774	ORPHA2314
7253	ORPHA424
347344	ORPHA777
2629	ORPHA2072
3909	ORPHA79404
55163	ORPHA79096
125336	ORPHA90636
84233	ORPHA227976
1837	ORPHA54260
8518	ORPHA1764
326625	ORPHA79311
64764	ORPHA79105
2243	ORPHA101041
5896	ORPHA275
9150	ORPHA48431
5660	ORPHA139406
1427	ORPHA217046
191	ORPHA88618
3251	ORPHA206428
341640	ORPHA2052
8787	ORPHA75374
724111	ORPHA171629
728294	ORPHA19
25782	ORPHA1387
2253	ORPHA432
1278	ORPHA216820
4512	ORPHA99845
2109	ORPHA26791
80184	ORPHA110
54795	ORPHA871
1280	ORPHA137678
55120	ORPHA84
6948	ORPHA859
81031	ORPHA3342
2348	ORPHA217382
8864	ORPHA164736
7015	ORPHA2032
6439	ORPHA70587
1528	ORPHA621
3852	ORPHA79396
64783	ORPHA518
3852	ORPHA79397
3918	ORPHA79404
1308	ORPHA89840
3852	ORPHA79399
9927	ORPHA99947
131669	ORPHA210128
3913	ORPHA2670
356	ORPHA3261
64170	ORPHA1334
355	ORPHA3261
3909	ORPHA89840
1832	ORPHA65282
7132	ORPHA32960
1278	ORPHA216812
6335	ORPHA90026
9997	ORPHA506
6926	ORPHA3138
2538	ORPHA364
4094	ORPHA98989
3284	ORPHA418
5078	ORPHA552
4094	ORPHA98984
2074	ORPHA910
3110	ORPHA1552
4693	ORPHA90050
3460	ORPHA748
64175	ORPHA216812
56945	ORPHA137908
3315	ORPHA99940
4000	ORPHA2348
2697	ORPHA2710
6535	ORPHA52503
5744	ORPHA93387
5264	ORPHA773
5378	ORPHA144
2317	ORPHA1190
8622	ORPHA228169
4867	ORPHA655
5664	ORPHA1020
2312	ORPHA462
4627	ORPHA90635
128178	ORPHA248
4747	ORPHA228374
169792	ORPHA79118
3475	ORPHA98771
3664	ORPHA1300
4524	ORPHA395
2078	ORPHA1957
157680	ORPHA217315
11284	ORPHA228418
10021	ORPHA130
3248	ORPHA2796
3098	ORPHA99953
3295	ORPHA2981
4646	ORPHA90635
2304	ORPHA1226
22	ORPHA2802
3265	ORPHA3071
2731	ORPHA407
26128	ORPHA66629
1634	ORPHA34533
9244	ORPHA157820
55131	ORPHA157954
5339	ORPHA257
5663	ORPHA1020
54453	ORPHA217335
2657	ORPHA3303
2070	ORPHA90635
4620	ORPHA79091
4689	ORPHA379
1956	ORPHA360
64072	ORPHA90636
3850	ORPHA98954
60529	ORPHA228390
2688	ORPHA629
79068	ORPHA210144
5627	ORPHA743
3945	ORPHA2364
57449	ORPHA206580
1140	ORPHA98913
5573	ORPHA189439
8626	ORPHA1071
6507	ORPHA209967
4000	ORPHA98856
8398	ORPHA199351
7473	ORPHA3301
2033	ORPHA783
2697	ORPHA2248
50484	ORPHA35698
6607	ORPHA1141
81554	ORPHA904
1804	ORPHA228140
55624	ORPHA588
4669	ORPHA581
2018	ORPHA799
7042	ORPHA708
23636	ORPHA225154
6335	ORPHA46348
1861	ORPHA256
59341	ORPHA99937
8030	ORPHA146
83990	ORPHA84
51259	ORPHA2318
351	ORPHA85458
5149	ORPHA209932
79751	ORPHA1934
353	ORPHA976
5159	ORPHA168950
9990	ORPHA1496
4549	ORPHA90641
4976	ORPHA3349
78987	ORPHA1330
3850	ORPHA34533
7827	ORPHA84271
19	ORPHA31150
56922	ORPHA6
56246	ORPHA361
4574	ORPHA550
324	ORPHA873
4574	ORPHA551
54880	ORPHA568
34	ORPHA42
64419	ORPHA169189
80025	ORPHA157855
775	ORPHA130
348	ORPHA412
8419	ORPHA98992
29914	ORPHA98967
359	ORPHA223
4646	ORPHA228012
81	ORPHA656
1285	ORPHA88919
7827	ORPHA656
146183	ORPHA90636
1277	ORPHA1899
4574	ORPHA168609
2898	ORPHA88616
6338	ORPHA171876
26278	ORPHA98
5428	ORPHA35698
5261	ORPHA369
6928	ORPHA1331
84548	ORPHA100974
116093	ORPHA151
931	ORPHA1572
4286	ORPHA1000
3757	ORPHA101016
1639	ORPHA178509
857	ORPHA528
613	ORPHA521
56623	ORPHA475
9927	ORPHA90120
3172	ORPHA552
1738	ORPHA765
5167	ORPHA51608
2643	ORPHA2102
7249	ORPHA805
25915	ORPHA2609
2332	ORPHA619
2261	ORPHA93262
7490	ORPHA93217
53630	ORPHA199285
1308	ORPHA79402
2266	ORPHA98881
2266	ORPHA98880
4566	ORPHA551
617	ORPHA506
374462	ORPHA90636
8195	ORPHA2377
6866	ORPHA432
2078	ORPHA319
2703	ORPHA1377
7957	ORPHA501
9663	ORPHA77297
3861	ORPHA304
7012	ORPHA2032
53	ORPHA35121
2244	ORPHA98880
64241	ORPHA406
3199	ORPHA140963
2244	ORPHA98881
7048	ORPHA144
751798	ORPHA139583
3897	ORPHA2182
8200	ORPHA3237
4952	ORPHA1652
673	ORPHA1340
6303	ORPHA2340
710	ORPHA91378
2521	ORPHA79105
10142	ORPHA101016
55775	ORPHA1172
410	ORPHA512
1302	ORPHA90635
6755	ORPHA963
6392	ORPHA877
57017	ORPHA35656
10913	ORPHA248
55651	ORPHA1775
6519	ORPHA163690
4053	ORPHA98976
5314	ORPHA731
8626	ORPHA3022
4763	ORPHA3444
374291	ORPHA506
2720	ORPHA79257
117155	ORPHA94064
56262	ORPHA33110
8724	ORPHA3434
54332	ORPHA101097
1718	ORPHA35107
2668	ORPHA661
8021	ORPHA86839
10381	ORPHA45358
4758	ORPHA93399
55835	ORPHA2512
4891	ORPHA83642
4359	ORPHA99951
4000	ORPHA157973
1499	ORPHA873
222662	ORPHA90636
5745	ORPHA296
6017	ORPHA52427
348	ORPHA158029
200894	ORPHA475
631	ORPHA217046
8029	ORPHA35858
6658	ORPHA3157
6208	ORPHA86841
81846	ORPHA99956
7504	ORPHA59306
286077	ORPHA100032
5982	ORPHA904
2719	ORPHA373
2737	ORPHA93335
4860	ORPHA760
3048	ORPHA46532
4359	ORPHA99942
4297	ORPHA86851
4281	ORPHA2745
55687	ORPHA217371
5621	ORPHA356
25861	ORPHA90636
847	ORPHA926
3508	ORPHA98920
23495	ORPHA69127
861	ORPHA521
8942	ORPHA79155
5339	ORPHA79401
54463	ORPHA970
5897	ORPHA157949
2239	ORPHA373
4625	ORPHA59135
4337	ORPHA833
340533	ORPHA85277
1439	ORPHA747
5106	ORPHA2880
10159	ORPHA2076
5624	ORPHA745
3594	ORPHA748
79001	ORPHA98434
129880	ORPHA110
11235	ORPHA221061
6262	ORPHA217656
92002	ORPHA140952
340024	ORPHA42062
270	ORPHA45
7490	ORPHA893
2261	ORPHA1555
9095	ORPHA199296
6443	ORPHA119
5994	ORPHA572
785	ORPHA211067
7248	ORPHA805
5728	ORPHA145
2593	ORPHA382
4810	ORPHA98991
2735	ORPHA360
8792	ORPHA667
9179	ORPHA210141
275	ORPHA407
23414	ORPHA3303
54808	ORPHA239
1825	ORPHA217407
116519	ORPHA413
92344	ORPHA2078
64805	ORPHA36355
5805	ORPHA13
4645	ORPHA2290
3207	ORPHA71289
55315	ORPHA158014
6324	ORPHA130
54704	ORPHA765
65125	ORPHA970
4359	ORPHA65753
1200	ORPHA228349
4359	ORPHA90114
1501	ORPHA281
1644	ORPHA35708
8074	ORPHA53715
859	ORPHA101016
6338	ORPHA526
55997	ORPHA157769
55145	ORPHA98806
25	ORPHA521
9469	ORPHA503
2584	ORPHA352
6683	ORPHA100985
4574	ORPHA90641
56172	ORPHA1416
57716	ORPHA99952
582	ORPHA110
7462	ORPHA904
4000	ORPHA264
6469	ORPHA93336
145873	ORPHA2311
55630	ORPHA37
4572	ORPHA551
1785	ORPHA169189
5122	ORPHA71528
5191	ORPHA177
64581	ORPHA1334
8869	ORPHA171714
5269	ORPHA90636
9076	ORPHA59303
4137	ORPHA33540
65109	ORPHA776
65109	ORPHA777
3239	ORPHA93406
6690	ORPHA676
3559	ORPHA169100
3918	ORPHA89840
3315	ORPHA139525
64840	ORPHA2092
80746	ORPHA2524
2706	ORPHA494
590	ORPHA132
1836	ORPHA628
2317	ORPHA503
7317	ORPHA1145
23363	ORPHA2616
2707	ORPHA139512
57502	ORPHA1162
2653	ORPHA407
63929	ORPHA655
2542	ORPHA364
27130	ORPHA655
8398	ORPHA35069
5728	ORPHA67037
4284	ORPHA98995
25793	ORPHA171695
6442	ORPHA62
140768	ORPHA819
9719	ORPHA2623
84572	ORPHA577
2746	ORPHA35878
2693	ORPHA631
4867	ORPHA3156
22948	ORPHA2683
5889	ORPHA145
3075	ORPHA93579
1289	ORPHA90318
7389	ORPHA101330
10752	ORPHA1620
7454	ORPHA86788
4286	ORPHA42665
23322	ORPHA1454
6890	ORPHA843
170302	ORPHA94083
1674	ORPHA98909
9037	ORPHA281
57379	ORPHA101089
161497	ORPHA90636
4515	ORPHA86871
8086	ORPHA869
1013	ORPHA178469
10008	ORPHA130
51106	ORPHA90641
4549	ORPHA551
90	ORPHA337
3662	ORPHA29073
415	ORPHA79345
9244	ORPHA1545
4571	ORPHA551
383	ORPHA90
546	ORPHA93974
546	ORPHA93973
1476	ORPHA308
546	ORPHA93971
546	ORPHA93972
1832	ORPHA50942
7508	ORPHA910
1029	ORPHA618
182	ORPHA3303
10128	ORPHA506
2694	ORPHA120
2263	ORPHA1555
3949	ORPHA406
2263	ORPHA93259
6440	ORPHA2032
2591	ORPHA53715
1643	ORPHA910
4436	ORPHA587
8468	ORPHA904
2296	ORPHA91483
7297	ORPHA169446
79648	ORPHA2512
170302	ORPHA452
5257	ORPHA370
8089	ORPHA360
1278	ORPHA216804
2700	ORPHA98984
3712	ORPHA33
54556	ORPHA67037
51324	ORPHA101001
7852	ORPHA51636
4338	ORPHA833
7046	ORPHA60030
783	ORPHA130
4547	ORPHA14
8929	ORPHA661
1441	ORPHA42738
7450	ORPHA166096
2492	ORPHA64739
950	ORPHA308
100	ORPHA277
1499	ORPHA33402
7045	ORPHA98965
158	ORPHA46
378884	ORPHA501
10564	ORPHA2149
54840	ORPHA1168
8988	ORPHA139525
80207	ORPHA67036
85365	ORPHA79326
2629	ORPHA77259
2316	ORPHA98892
79053	ORPHA79325
2707	ORPHA90635
9049	ORPHA963
7469	ORPHA280
4627	ORPHA1984
4359	ORPHA64748
2074	ORPHA1569
274	ORPHA169186
79152	ORPHA171857
4359	ORPHA64746
7021	ORPHA46627
3032	ORPHA746
4128	ORPHA3057
10491	ORPHA216812
80207	ORPHA67047
3293	ORPHA752
54716	ORPHA42062
686	ORPHA148
26012	ORPHA432
2629	ORPHA77261
50674	ORPHA83620
5961	ORPHA75377
10166	ORPHA415
3047	ORPHA46532
1352	ORPHA506
6261	ORPHA169189
3642	ORPHA877
4239	ORPHA819
1639	ORPHA139589
973	ORPHA33110
6445	ORPHA353
81794	ORPHA3449
4041	ORPHA178377
116442	ORPHA777
80704	ORPHA199348
2263	ORPHA83
5889	ORPHA84
27235	ORPHA35656
57165	ORPHA702
9247	ORPHA2239
57038	ORPHA166073
5605	ORPHA1340
64087	ORPHA6
3861	ORPHA79400
1756	ORPHA206546
126410	ORPHA313
2335	ORPHA75501
1203	ORPHA228360
2248	ORPHA2791
2720	ORPHA582
4595	ORPHA26106
4041	ORPHA2788
1380	ORPHA101994
28982	ORPHA88628
2705	ORPHA101075
9451	ORPHA1667
5660	ORPHA512
5429	ORPHA910
875	ORPHA394
2162	ORPHA331
2495	ORPHA140236
4867	ORPHA220497
51204	ORPHA506
9217	ORPHA209335
26353	ORPHA64746
4763	ORPHA79428
93183	ORPHA83639
8242	ORPHA85279
2022	ORPHA2929
3852	ORPHA304
8898	ORPHA99955
54413	ORPHA1162
7498	ORPHA93601
3643	ORPHA769
128674	ORPHA432
6891	ORPHA572
5091	ORPHA506
284119	ORPHA228429
4942	ORPHA414
3767	ORPHA79134
4578	ORPHA506
2632	ORPHA206583
1292	ORPHA75840
4056	ORPHA79507
7175	ORPHA146
4575	ORPHA550
4575	ORPHA551
57190	ORPHA598
1001	ORPHA1573
2263	ORPHA1540
10491	ORPHA216820
23600	ORPHA79095
5962	ORPHA90636
4508	ORPHA644
2937	ORPHA32
5019	ORPHA832
1428	ORPHA90635
3481	ORPHA116
113278	ORPHA97229
1866	ORPHA93963
6611	ORPHA3063
5921	ORPHA2346
5160	ORPHA506
80736	ORPHA812
79147	ORPHA588
7253	ORPHA99819
10686	ORPHA34527
5308	ORPHA91481
121512	ORPHA99954
9210	ORPHA619
653361	ORPHA379
1080	ORPHA676
6329	ORPHA99736
51196	ORPHA93213
389207	ORPHA90636
6566	ORPHA165991
10682	ORPHA35173
83737	ORPHA228426
3198	ORPHA69737
1029	ORPHA51013
3858	ORPHA312
128866	ORPHA98993
3858	ORPHA313
3507	ORPHA33110
3329	ORPHA702
146057	ORPHA98767
4040	ORPHA94062
9968	ORPHA776
54345	ORPHA69735
1789	ORPHA2268
3082	ORPHA90636
7273	ORPHA178464
5309	ORPHA162
4204	ORPHA777
6812	ORPHA1934
2316	ORPHA2978
55109	ORPHA2346
3815	ORPHA44890
5651	ORPHA168601
5076	ORPHA2260
2710	ORPHA408
4000	ORPHA168796
9051	ORPHA69126
2657	ORPHA860
7353	ORPHA567
84693	ORPHA27
2692	ORPHA631
91147	ORPHA475
3621	ORPHA67037
6576	ORPHA187
6913	ORPHA93333
3784	ORPHA101016
4204	ORPHA3077
3479	ORPHA73272
7879	ORPHA99936
9531	ORPHA199340
23600	ORPHA140450
1281	ORPHA286
2811	ORPHA52530
1281	ORPHA287
23085	ORPHA146
5274	ORPHA85110
30061	ORPHA139491
7225	ORPHA656
11155	ORPHA609
2254	ORPHA3237
9241	ORPHA3250
6663	ORPHA3214
2623	ORPHA67044
3736	ORPHA199326
1280	ORPHA93315
79944	ORPHA19
3459	ORPHA748
200576	ORPHA98970
5251	ORPHA89936
4036	ORPHA2143
8905	ORPHA85335
2737	ORPHA36
65109	ORPHA323
4514	ORPHA99845
3981	ORPHA99812
8813	ORPHA79322
5644	ORPHA676
57167	ORPHA2307
2998	ORPHA2089
2821	ORPHA712
2778	ORPHA79445
284086	ORPHA655
2778	ORPHA79443
1588	ORPHA91
6794	ORPHA2869
6736	ORPHA983
115650	ORPHA1572
60681	ORPHA216828
1453	ORPHA164736
84277	ORPHA904
3593	ORPHA748
8200	ORPHA2639
9215	ORPHA899
2335	ORPHA84090
5157	ORPHA144
2130	ORPHA319
8626	ORPHA978
55505	ORPHA1775
5447	ORPHA63269
5054	ORPHA465
5205	ORPHA69665
114049	ORPHA904
51206	ORPHA98885
4313	ORPHA3460
166785	ORPHA79310
4719	ORPHA506
54332	ORPHA99948
7084	ORPHA35698
5649	ORPHA89844
1280	ORPHA86820
6862	ORPHA823
9241	ORPHA3237
54332	ORPHA99944
170302	ORPHA2508
81857	ORPHA101101
6010	ORPHA52427
5077	ORPHA99756
1586	ORPHA90796
4593	ORPHA98913
6901	ORPHA111
140776	ORPHA819
2261	ORPHA85165
2261	ORPHA85164
5645	ORPHA676
657	ORPHA157794
113235	ORPHA90045
[truncated: 1,658 more rows]

## Sheet: Monopatite (ODGN)
Entrez GeneID 1	Entrez GeneID 2
5663	4137
10128	4719
70	1756
2188	2189
1297	1301
4537	4722
10210	7399
6103	8481
7007	259236
4625	1674
672	5889
6102	64218
28962	8792
1134	1140
4607	4633
2706	2707
2006	84277
5889	2189
675	5889
23418	2979
10461	8842
23418	23746
3614	6102
51168	53904
55975	5961
7112	8048
11141	2182
2979	6121
3939	3945
2978	2780
5350	91624
123016	3420
3766	64699
117531	64072
1302	3766
3507	56262
1687	4647
2892	6197
116519	149998
23020	5961
4948	6638
220074	374462
51422	650
6389	4578
4646	146183
1643	7508
2178	57697
26608	7458
1413	4990
64072	83715
2048	4601
348938	59344
2664	6197
4000	23345
117531	2707
286	6521
7007	161497
4514	1352
10743	4239
4563	7414
5962	494513
4968	84925
23435	283
6760	727837
4760	8462
54714	2780
2182	7102
149233	6583
8468	9569
3784	6640
4901	6121
10461	6101
5269	53904
10804	5172
6103	9227
2554	3786
6833	346171
24	7399
2038	6708
126328	91942
4508	5091
23746	3000
1741	641339
6331	91624
79728	5889
5063	6855
4512	4536
4094	1414
2033	1387
3082	64072
51592	8030
137682	4722
5961	54714
3889	3887
57096	54903
7137	8048
3131	4299
222662	64699
346007	1406
54413	57502
55670	5828
6094	6103
24140	641339
4893	6654
1977	57502
6121	80184
859	3762
727	732
3329	6567
3845	4893
4540	4728
2103	220074
3195	6887
347344	641339
10535	84153
54903	129880
25861	494513
6331	1482
24	7439
1413	4284
3420	4901
6928	6716
4509	7137
2073	2067
23085	8030
4948	692058
128674	6870
117531	5459
7134	7273
3047	53335
10021	783
1610	57679
186	5063
5194	5824
3614	768206
282996	6901
26058	7345
3295	5190
3420	6094
117531	222662
6103	9129
3872	3868
283120	4232
6197	9459
3815	6591
23562	3766
7545	84107
64419	6261
6323	6335
7461	84277
24140	6197
166379	84100
5350	6444
5108	8030
81554	84277
7414	2218
222662	51168
286262	3766
282996	4000
2979	6100
5663	7112
4646	2697
4624	2274
7012	7015
222662	65217
10133	4053
4867	27031
1428	4627
259236	5269
5189	5824
3039	3040
6647	9217
259236	3082
80184	54903
4068	331
8291	203859
1406	375298
641339	7592
5979	5987
7462	114049
375298	6017
1258	6100
6010	7399
29954	55624
11078	286262
1056	3172
4538	4519
129880	84100
10060	5663
6389	5160
1413	1410
3141	686
405753	7038
259236	65217
1428	7466
153562	64072
388939	4901
4541	1352
5728	54556
1629	593
11200	580
5962	65217
4536	4719
26121	2979
80184	57545
1302	4646
10060	2274
10133	23435
55812	80184
5194	8504
3614	6103
25794	55975
4549	4574
57096	778
374291	9997
25915	79133
388939	5145
4535	4536
57545	54903
2697	389207
23020	388939
5189	5828
26053	57502
10461	6100
8890	8891
23020	6103
79728	580
80184	582
135935	2492
2272	4968
10804	146183
5015	83552
4724	5091
54806	8481
8626	3664
1302	246213
153562	3082
24	22999
8287	8653
5145	7399
4514	4512
5728	60528
10128	4723
5961	6121
3762	6330
7168	7414
4578	6834
7399	65217
3872	3853
346007	8842
374291	25915
1259	6101
55975	7439
26121	6010
652	7341
140775	140769
6330	6331
27429	4929
8557	5663
5961	6094
10210	25794
7273	282996
2706	9381
9227	167691
5091	617
10060	88
2706	125336
149233	55054
346007	10594
5354	6567
3691	3861
668	9210
55654	6390
4719	29078
2969	9569
286262	375611
5071	6622
4893	841
64419	1785
23400	11315
11078	5172
4509	51422
710	720
222662	259236
123016	6101
4626	5573
375298	55975
286	6710
4535	4575
10461	123016
7414	11155
1409	1420
6103	51314
6041	672
186	6197
3614	9129
1428	1690
153562	83715
4647	374462
3000	9094
7809	83715
5479	871
7200	7849
2697	5269
1259	375298
9132	4646
712	721
220074	222662
1690	407053
275	2653
200894	91147
2898	8492
1355	4728
1406	64218
5962	286262
10461	7439
1406	6010
3845	79728
2253	6866
8629	2566
6521	6708
117531	11078
146183	375611
5428	50484
11277	25939
4722	51204
762	9227
1259	6094
2668	3897
3000	8754
24140	6855
10804	7809
4646	220074
1406	145226
9581	6519
1738	4540
23020	25794
8557	5350
11200	4601
5256	5257
3759	9992
11330	5644
3131	4004
675	6716
1535	4688
84062	84343
388939	55812
4901	8842
7546	2736
3651	3630
5145	6102
5087	6929
2103	494513
220074	5172
84839	9094
2566	6326
4566	4571
10804	152137
4509	4624
2916	60506
1482	23414
4233	2562
4647	25861
3420	768206
4072	5157
1302	146183
123016	84100
5987	9950
222662	389207
64342	1814
374291	6834
627	429
4261	8625
10461	7287
84572	79158
25	613
4564	4625
70	2218
4536	4720
11200	5888
4647	3766
9132	2707
10062	2521
5962	53904
3420	6121
10461	6017
336	4069
6010	7439
4688	653361
3082	9381
2657	6899
4541	4537
375298	6010
2332	9210
4000	6444
4536	79133
6101	6103
3853	3854
1258	8842
242	348938
57096	2978
10461	1259
153562	25861
375611	65217
1829	6444
27030	7048
4867	9657
4625	2273
3651	4760
859	4625
4624	1756
2707	79977
4072	4436
2707	407053
58	7169
146183	7809
2048	60528
5961	7439
5995	8842
10804	407053
1258	24
4744	5630
4724	6834
1586	1589
4624	6901
4508	7273
3759	3757
283120	3481
2645	3630
4261	5993
3651	3767
1259	762
3500	2934
23746	8754
4093	659
5145	9129
4607	7134
4647	5172
23418	768206
255738	3949
4072	5378
1756	4000
6125	6165
23322	54903
152137	7466
51185	10752
54714	9094
4624	6444
5158	6094
4646	7466
79042	80746
4538	4575
10083	83715
1829	6331
4524	2153
5995	64218
11141	9459
85358	55198
10210	5158
4069	1471
2316	10564
1767	55172
221421	27019
11078	222662
283	6647
24	64218
2693	2692
70	91624
10461	762
4508	4625
7007	125336
6218	6223
692218	692236
65109	2892
4646	3082
8517	4792
64218	22999
10062	5630
4901	7287
2706	146183
7414	88
1738	1355
10461	9227
8754	93589
1406	6101
2898	7991
3859	3850
54551	692218
4901	9129
10312	28962
4722	617
11155	1674
10060	6901
2697	64699
2538	2542
1293	1292
5091	51204
10083	3082
3000	83394
117531	3082
7507	2071
7040	7045
5573	50940
2779	60506
117531	407053
347344	4204
10083	389207
3784	6330
11200	3284
11078	375611
583	79738
10133	1114
10142	6331
10461	6102
4514	4567
3000	84839
7012	3458
1690	1729
3845	6654
1956	29997
4629	1050
1378	1493
4692	692218
346007	4901
346007	3614
4728	617
1829	7043
79728	2187
1406	7439
55215	83990
8842	84839
1140	4593
3984	51085
1050	865
7134	85366
7461	9031
6598	6597
7007	7466
2645	8462
6638	692058
4292	5395
3284	1583
2218	88
283120	1028
2182	6197
7428	79663
4564	4540
6329	285489
23064	57679
5962	125336
7012	5551
1259	5995
7592	9459
3195	6886
5080	5308
375611	494513
24	2979
2218	6901
7287	7399
4558	4540
7007	494513
51085	84277
7157	29998
116093	2272
5962	5172
2706	4646
1643	2072
4633	7139
2260	60675
283	57679
128866	1969
2332	2492
57679	9217
335	19
3984	9569
84693	4594
494513	65217
128674	6866
117531	161497
4758	80736
26608	9569
7287	768206
4233	26053
5982	81554
2071	2074
5190	5824
4535	4538
2645	3172
5160	4719
57096	80184
6121	7399
6121	762
2706	161497
5728	5889
1908	1910
5967	6690
4514	23175
10083	124590
3195	4066
6870	84634
4719	51204
4728	126328
778	9094
5995	7439
716	710
2189	83990
6813	201294
4728	9997
6165	6231
6094	6101
153562	65217
1186	28962
2719	283120
79944	728294
4724	79133
25836	9126
3075	83872
10804	222662
117531	220074
153562	5269
167691	80184
286262	51168
10594	6101
1302	65217
5459	7466
5961	7287
1736	55505
7458	81554
6323	477
126328	4726
375298	6102
6017	7287
2324	57165
859	7414
2103	23562
57135	8653
1259	6102
6201	6231
65109	641339
1302	152137
10142	6640
4508	4512
7462	7461
1977	54413
145226	80184
1259	55975
10461	6103
346007	7439
23562	53904
4540	6834
4359	26353
3082	7809
125336	259236
6491	4297
7399	8842
246213	79977
3284	1589
7458	9275
10083	220074
5982	84277
6102	762
6094	762
11141	6197
4722	9997
2070	79784
4000	5350
57055	57135
1258	55975
117531	9381
2070	7007
6390	6391
4625	7112
2521	862
10133	10062
641339	6855
10594	23418
55812	55975
2177	2189
4646	5269
4538	4512
65109	9968
2706	2103
1755	5728
64127	6583
5378	7048
5193	55670
4625	4633
3082	494513
4541	137682
675	6929
4607	70
55812	762
4512	23175
1411	1421
4540	137682
4514	4536
10083	222662
11200	2048
6135	6223
24140	7592
3460	3593
716	720
401	55605
125336	53904
84667	10683
4968	79663
140775	125170
1428	1729
4646	83715
388939	6101
2707	5459
7414	6901
6103	6121
2521	9896
123016	129880
27241	84100
4601	672
123872	1767
6017	7399
6491	6929
57096	57545
4640	79784
10083	65217
1428	5459
5145	768206
24	4901
117531	375611
8481	64446
8074	54809
7490	2719
5889	580
7462	2969
11315	26058
1741	7102
64218	57096
23435	9217
1302	23562
5889	2175
7287	343035
4540	4539
3614	145226
7490	283120
7139	11155
675	7490
4066	5087
4771	4330
346007	55975
24	3614
1302	153562
64218	762
346007	7399
5371	5914
5781	4893
5961	762
6100	8842
259266	55755
1297	1298
375611	9381
6101	6121
10804	11078
64218	7399
6928	4477
6101	9227
24	6100
2103	53904
712	714
7012	653509
1413	1409
2697	494513
147912	2138
1738	4722
7462	155368
4538	4539
238	4830
5108	5979
259236	83715
1406	2979
6094	7287
65109	4204
7007	222662
4625	2218
2672	92579
9992	3753
51259	54903
55212	582
1355	4723
55812	768206
1259	6103
2516	50846
6389	4514
3766	65217
71	79977
5189	5192
4308	57010
5660	410
8557	4000
2182	5063
10083	9381
2707	79784
10594	6017
1690	71
116442	7102
2115	2118
7458	9569
65109	24140
2979	6010
5663	6901
4624	5663
10342	51592
1420	1415
3614	6101
4508	4539
57096	8754
3420	6103
126328	29078
10002	6010
5190	9409
10743	140771
675	83990
29954	10585
1828	3848
23746	2978
190	2516
10594	5158
5962	374462
4722	79133
8504	9409
10002	24
4514	137682
11155	1837
4233	1499
4724	29078
4541	374291
114049	7459
10083	5172
388552	89781
11155	6901
7353	5594
1829	6901
10133	4653
1259	6010
4601	6716
7137	10060
335	3500
10210	1259
2070	7466
6135	6229
5145	55975
24	762
5654	83872
27429	5071
2182	641339
4901	55812
11141	7102
1427	631
22954	583
1406	167691
4358	50484
10002	55812
778	2916
6469	5080
10804	51168
6010	2779
2131	2132
1756	2218
55997	7044
27185	5625
51168	83715
2200	7046
57096	93589
3614	762
7399	124590
7462	3984
23418	55975
79621	25939
7175	9950
5193	5195
55755	6491
3460	6772
10002	7287
145226	57096
374291	4729
10655	1761
7137	6444
4647	7401
1674	2274
1258	768206
8557	88
51106	4512
4728	4694
9132	4640
2243	3500
1406	6100
64072	7809
5145	6100
5979	9950
5087	6887
286	2038
125170	140776
1545	7042
582	79738
70	4000
1114	4744
4514	4535
7546	7050
644096	6389
2707	71
2070	4646
6324	2563
25915	29078
70	6444
117531	5269
10804	4646
6017	9227
259236	375611
10461	26121
1302	25861
54903	582
2521	90993
29998	8089
4540	9997
3984	81554
3420	5158
3420	5961
6389	1352
3507	973
1977	6134
1741	186
7015	5551
24	8754
10804	71
346007	23418
4566	4567
4720	91942
5160	4724
10535	25939
1114	2521
3420	5995
190	10655
5160	5162
1352	6341
7168	85366
5428	4358
71	7466
1258	55812
1056	4760
6440	6439
2563	6335
65217	7396
10133	4744
6223	6229
11078	3082
1420	2703
675	2175
338	3949
675	2178
129880	22954
6331	70
1114	23064
4564	4574
2103	259236
4540	4567
1594	120227
5995	6017
2118	2313
1134	375790
186	2892
4901	6101
25861	3766
374462	375611
1535	653361
5309	1969
10804	23562
4564	4549
7139	282996
4621	7136
5630	6647
140775	140776
859	6331
57502	6134
5896	5897
9094	93589
25861	7401
8890	8893
11330	6690
2562	2020
1406	9094
1302	53904
54209	7305
1181	8629
6103	9094
3239	2192
116442	2664
1756	282996
7157	10446
2979	375298
7439	8842
80184	84100
11155	5350
57096	54714
55120	57697
152137	4646
10804	2070
51119	5551
2645	5078
3655	3691
10210	55812
161497	64072
4607	4624
161497	375611
220074	23562
26353	3315
1890	4358
6102	7439
3984	7461
60529	4488
1687	2070
1610	2521
25794	6102
10594	7399
729	732
4536	4729
7007	65217
6389	1355
5192	5194
4624	4000
4689	653361
117531	2706
859	4565
730	733
10461	5995
22954	582
6017	5959
1643	5429
23064	283
5940	57054
4541	4723
10272	595
1991	92579
10655	50846
123016	585
4864	10577
259236	7809
1291	1292
220074	375611
53904	7809
11155	282996
2779	57010
4722	91942
2260	2253
5145	7439
10210	9129
286262	389207
388939	5995
692058	692236
4072	4292
57096	51259
2979	762
3753	6640
25794	5145
7139	8048
6103	778
10516	30008
7137	7112
7546	5727
5156	3195
1140	5913
10002	9227
7396	84059
6010	762
10804	153562
3766	7809
23418	3420
2978	93589
70	5350
7273	6901
23418	26121
123016	27241
3651	3172
4634	7168
7139	6901
7225	81
2006	5982
25794	762
5728	580
4564	4572
8557	2218
5728	3621
120892	27429
4607	7168
1258	6121
123016	22954
4722	4724
4647	53904
6017	6102
3257	84343
338	6721
5158	6101
8557	8048
23085	5108
1355	4724
125170	4239
2566	6513
4204	5063
26958	3481
10060	5350
2697	65217
80184	23322
4723	4726
6100	64218
6330	6640
140768	140769
2707	127534
7039	7341
1755	29997
4878	9992
4607	7139
1594	7421
2706	4574
1308	3909
346007	6121
10060	1674
54704	5160
51592	8805
1741	4204
730	732
25861	124590
355	4893
57096	84839
4722	126328
4538	4536
675	6887
375298	6121
8643	1499
3239	5744
1258	9227
4647	375611
4522	4548
125336	7809
4514	4519
80184	129880
4578	4724
4541	4539
6135	6165
374291	29078
70	88
5063	6197
4574	4575
5594	6899
388552	84343
23746	778
6402	6401
1050	2322
7139	2218
10060	1756
1259	24
123016	7287
675	4066
4722	29078
5160	8050
283	9896
51185	54862
25794	375298
4625	10060
140768	2314
54583	7428
1687	7007
7873	3845
6647	9896
1413	1420
27429	65018
7007	64699
1832	1829
186	23096
26058	6622
152137	2706
80184	55212
1690	4640
10142	3753
6010	778
1829	7137
7414	10060
25861	7396
2200	81794
8200	2254
4575	7396
84277	9031
6041	60528
10210	6121
5325	57061
1302	389207
916	915
10008	6329
51204	6834
4625	7139
5728	672
7139	7112
374291	4694
2175	2189
10083	286262
51168	5172
5961	9094
1719	81693
1482	2626
2591	9365
2034	54583
3887	3892
4566	4574
4477	60528
5376	1959
6102	7399
8481	27019
27030	5395
4089	2022
57055	8287
5831	23545
5192	5828
5995	6100
3500	1471
4694	79133
1756	778
64072	84059
4072	5290
114049	5982
2743	9152
64218	8754
4514	4539
85366	8557
6103	55172
4540	4512
7490	627
1687	71
2175	55120
123016	9227
5999	5625
1832	7043
8557	11155
153562	5172
6101	7287
1114	9217
27429	6622
286262	53904
24	5158
5156	6929
1959	4359
4723	6834
4646	51168
10804	1302
5728	83990
7139	6444
3195	4004
1729	4640
79803	84343
23020	4901
3614	5961
3082	5269
841	843
4514	4575
5644	5645
346007	1258
2260	84634
1756	6901
2253	55636
5429	7508
6389	617
650	658
1536	4689
6100	762
65109	8573
25861	83715
10008	55800
389207	53904
26121	5995
1259	7287
64218	23746
23020	375298
1545	2296
3872	3854
2068	2071
2653	2731
1687	2707
5193	5192
3082	64699
4629	59
4566	4572
4624	88
24	30062
1259	1406
155368	7459
170302	2892
51119	3458
3420	388939
8643	51684
2796	2798
375298	5995
50484	56652
6201	6223
8842	54714
582	583
1428	2070
54949	6391
11078	374462
10804	2706
1610	9896
65217	83715
2892	641339
146183	5172
57094	1123
859	4634
23400	7345
11155	2274
23064	2521
1674	2218
6197	641339
5551	201294
11141	7592
730	731
2261	7291
1829	6262
2177	2187
117531	64699
4640	4646
54949	55654
6100	6101
65217	9381
222662	494513
54903	84100
5663	351
26121	55812
5995	6121
59344	7051
1028	3481
2260	2263
26012	3730
7175	5108
152137	79784
1832	79188
8842	23746
7459	9569
7170	57190
1140	1144
1832	3728
3295	5824
1687	4640
10128	374291
10243	2743
10594	762
55054	6583
55624	9215
4564	51422
6017	64218
4549	4512
27235	57017
859	4564
221421	64446
7175	23085
6928	5728
2562	6513
1355	4578
3728	6262
70	2274
5255	5256
29997	8089
6103	2978
6708	6710
23562	5172
123016	23418
3859	1634
2700	2703
5962	3766
10002	1406
24	3420
55384	8788
1056	6927
10128	1352
7137	1674
346007	10461
6928	3293
50617	525
65018	6622
2668	8929
4624	4634
60675	84634
153201	54716
125336	494513
4509	7134
5160	4723
222662	7809
1829	88
10002	1258
116442	2182
65109	2182
30062	8754
3420	6100
140821	26958
5961	22999
1756	91624
4634	7139
23020	6102
286262	5269
375298	9129
123016	6102
10083	7401
3984	7459
3284	4601
5158	9129
23085	5979
3082	51168
2070	4640
6103	768206
3664	5818
117531	3766
220074	51168
8557	282996
5889	5888
9378	2020
255738	64240
170302	2664
23562	5269
10083	11078
2182	9459
3972	3973
10210	64218
1302	2697
283989	80746
121391	10161
335	2934
5106	5105
4564	4541
125170	140772
346007	375298
4640	79977
116442	186
4359	3315
675	6886
5269	83715
80207	146198
2706	64072
859	7139
1355	374291
5546	4233
116442	347344
338	64241
8557	1756
51099	59344
2645	3767
2707	4627
84277	9275
4549	4575
54903	22954
3691	3852
27019	345895
1420	4284
4901	6010
4004	4066
10210	6102
3119	3060
53904	64072
6521	2035
220074	2697
8468	9031
1738	10128
64072	7401
5308	9734
4514	9997
336	335
10062	23064
4565	7414
494513	64072
1013	84623
1406	93589
4760	6927
4537	4728
2969	81554
4647	79977
2020	6134
1729	7466
732	733
1406	6094
152137	407053
10210	6094
220074	494513
2706	5269
170302	641339
9275	9569
1829	7139
3284	60528
4508	617
1584	1583
123016	1259
4549	55687
2253	26012
4723	4728
641339	9459
7175	10342
1421	4094
55812	57096
6165	6223
10804	3082
3295	5828
7428	4968
6103	8701
149233	64127
5940	8653
2070	246213
3481	64324
617	9997
10312	8600
613	6899
2218	7112
346007	6102
2274	5350
4558	4574
2969	7458
2657	55997
155368	81554
8701	51314
6121	167691
7139	8557
51085	9275
2735	1956
3459	3594
125336	25861
1277	1278
7480	7979
11236	79663
161497	286262
7007	51168
6329	5913
10002	6102
8701	345895
2218	79147
261734	284086
8031	8805
5961	9129
186	4204
785	8629
6389	4722
4540	4724
10804	259236
8842	9227
6010	8842
4607	7137
6855	9459
26608	5982
53904	65217
116442	4204
24	10516
710	713
1741	2664
25978	4137
65217	84059
55800	783
727	733
23020	55975
389207	9381
79621	10535
4647	7466
70	7168
4541	4728
1298	1299
9132	117531
4723	91942
55975	6101
10594	3614
2182	347344
1406	343035
1259	6121
7007	10083
1137	1135
7414	2274
7139	5350
4549	51106
23020	768206
2070	71
4627	7007
23171	775
4878	9631
1832	1824
6389	374291
3982	4094
153562	7809
4069	7276
4564	7414
6100	9227
1258	9129
5350	8048
146183	286262
3082	3766
7873	7157
7042	9734
585	84100
10083	375611
4066	4297
10555	857
30062	83394
24140	4204
5828	8504
4624	7273
1687	4627
5158	778
3458	5551
4720	4726
51185	7991
22854	6792
4724	126328
4744	9896
3766	389207
324	51684
4508	4722
2978	30062
5193	5828
1080	5644
1610	4744
1258	7287
9132	5459
4625	282996
8481	1767
1428	4646
161497	83715
2120	2322
283120	140821
23096	6855
5995	762
675	5888
5158	6017
8195	84100
5961	2978
1414	4810
2916	57010
11231	5589
10133	283
4514	374291
2034	7428
2779	2916
1302	222662
9992	287
84277	8468
51085	7458
7157	1956
57096	91147
346007	3420
6010	9129
1738	594
125336	3082
731	732
10002	5145
283120	10984
261734	9657
287	6640
8831	1013
10060	11155
6101	7399
9132	71
1029	4089
26608	9275
5727	7050
1080	11330
3383	64170
7007	53904
4563	51422
4729	79133
5145	7287
51168	65217
6491	5156
1755	1956
135935	9210
1910	4902
3848	286887
4565	7137
2697	5172
4625	7168
54551	692058
114049	9031
265	9313
2736	5727
6103	8842
55975	6094
2189	57697
1756	8048
5428	11232
1302	1690
3614	167691
2978	9094
23096	4204
161497	2103
4624	7137
4558	4571
713	714
4694	91942
10210	6101
1738	1352
285489	1134
388939	9129
6324	6323
1617	57055
1861	8910
55212	585
186	7592
9132	1302
2071	404672
220074	3766
5244	5205
117531	374462
1428	4640
2022	94
146183	494513
23020	6100
10008	10021
2898	54862
5172	83715
153562	51168
6223	6231
3295	5194
859	4633
24140	116442
7809	9381
51204	617
1690	2706
3784	3757
4647	7809
6100	6121
11236	116093
26121	6017
8629	6513
123872	221421
2147	2153
4629	2322
672	580
335	7276
4633	8557
716	721
4567	4556
675	580
10913	128178
3295	30
2177	2188
10062	283
3091	7428
7137	2274
117178	6760
51422	7137
4692	692236
5644	6690
10210	8842
668	79983
1967	8892
5831	92344
246213	4647
4726	79133
2887	3481
1181	3786
6331	282996
123016	6121
117531	4646
255738	64241
51592	5987
5962	7809
2668	429
137682	4719
346007	2979
1352	4728
4536	4728
10594	6121
125170	140769
84930	54205
10461	4901
1302	4647
5158	60506
5145	64218
3784	3753
23418	57096
2272	79663
10804	1729
346007	26121
5158	5995
23096	7102
1428	79977
1428	1687
23418	9227
10804	246213
4760	640
1674	5663
4541	1355
2521	57679
4634	7414
1767	64446
5663	5664
4514	6834
4728	51204
1428	7007
2274	4000
7249	7248
5002	64324
2175	2188
6329	375790
10210	762
6197	7592
51099	7051
155368	9569
859	7137
196475	2308
4233	1977
57010	60506
5727	6997
10060	6444
4508	85366
166379	79738
24	5995
114049	84277
161497	2697
57545	56623
2072	5429
1302	64072
7401	84059
2706	494513
675	5156
10804	5962
2521	865
1643	2073
2706	222662
5189	5190
1145	4593
4565	4625
2707	4646
4692	54551
161497	53904
55812	23746
4624	282996
1288	1287
4624	7112
2700	4094
494513	5172
23418	8842
135935	79983
4563	7273
91147	5314
950	144165
25861	7809
1420	4094
7462	7459
2103	2697
23418	6121
5962	5269
4204	9459
6866	6870
1829	2274
114049	9275
5967	5644
613	861
2706	23562
10342	5979
4929	65018
7353	6899
287	3762
5190	5194
1406	6102
23562	494513
54704	1737
388939	7399
135138	65018
4508	4607
5091	9997
6606	4671
778	57010
3293	4477
340024	348932
1737	1738
6017	6094
3131	3195
4004	4299
2979	5961
55109	5921
7287	7439
6005	6006
5156	4299
2034	2057
2798	60675
8195	79738
1674	7112
2735	8089
4041	4693
11200	5889
6218	6229
2176	55215
11200	83990
5290	5378
10083	64072
26119	64241
25794	5158
29078	4694
1421	3299
6324	2566
8030	9950
1410	1420
389434	7038
135138	6622
79784	79977
117531	152137
340024	54716
1413	338917
6444	91624
6663	1908
2273	59341
1410	1969
123016	55975
5189	8504
3284	1584
10804	65217
114327	3786
10804	4640
10243	4338
1617	57054
4233	6134
114327	8629
7462	9275
388015	8788
259236	5172
2664	2892
1302	4640
4564	4514
10210	1258
389207	65217
155368	84277
23191	7337
4066	6886
26277	55651
6121	9129
1738	4719
146183	64072
4647	5269
374462	65217
4948	54551
6899	55997
1302	2707
6389	9997
5195	8504
4512	4519
2706	7007
282996	5350
11078	9381
140776	4239
27241	582
55835	79648
27185	9685
7287	3000
4292	4436
64218	9094
23096	9459
1617	8287
3845	5894
11315	120892
3257	79803
3569	4282
51168	64699
4508	4538
3897	4902
2020	57502
1259	55812
51422	70
2273	23345
186	641339
2048	6716
6125	6201
23418	5145
140821	2887
1829	70
54806	91147
2516	6736
7007	286262
1736	7015
5967	1080
4566	4556
51185	152330
1259	2979
64127	3586
26608	9031
1829	5318
1278	64175
1259	5158
23064	9896
4901	5995
6103	5146
3850	4166
6657	6658
3984	5982
4634	7273
1352	617
4719	4726
7007	389207
7249	5310
2316	65109
2020	26053
27030	5157
1674	88
4901	9227
10002	7399
6197	6855
26053	54413
[truncated: 4,381 more rows]
