# Supplementary material for: Global Analysis of the Human Pathophenotypic Similarity Gene Network Merges Disease Module Components
Source: PLoS One. 2013 Feb 21;8(2):e56653. doi: 10.1371/journal.pone.0056653 (PMC3578923; doi:10.1371/journal.pone.0056653)
Supplement: Table S4 — Different gene subsets in the orphan diseases network following proposed classification. (XLS) [file pone.0056653.s007.xls]

## Sheet: ALL GENES IN ODN
Entrez GeneID
114902
3206
95
158
3106
2876
84627
9179
3166
10195
84342
4056
3501
3105
131118
9289
6311
1041
717
629
3122
1290
54345
26128
4668
353
2710
4860
10479
9060
6898
142680
51062
219844
26275
51135
23230
6687
9719
1675
81031
3064
6584
641
100
3908
6399
5657
487
36
25894
12
3123
7259
4128
2688
9516
5649
51114
7390
1806
1201
1121
1180
79048
145173
7003
23396
6948
938
139285
10801
5627
4070
147372
10082
18
8241
80781
79087
8905
10159
55343
79813
286077
8575
7054
137814
2517
2304
4351
788
56975
57104
28976
284119
930
80324
6888
84823
3291
79783
5122
22845
56945
11146
3265
285590
3952
7201
6712
6777
60495
23133
4615
1717
3849
189
1798
140733
9451
2628
5053
57449
157570
124583
2548
84233
8419
2018
123606
866
2990
2705
9839
51305
9197
64805
79628
284654
113189
85476
3575
135656
6774
91949
136647
27249
4247
256297
55788
4054
2495
1581
5345
85300
10653
199713
7846
4645
10999
567
9382
4160
1200
5092
161742
3990
91252
1073
7415
5277
2203
2395
9897
158326
501
4982
5224
6208
10559
3818
51151
256471
149461
55764
78987
6314
213
29851
6514
8802
5274
8320
9076
6443
56997
28982
2215
4921
178
249
162417
51
4868
103
917
11093
10841
3689
326
2539
875
203547
4882
131669
197131
8659
79053
57477
26504
7498
10568
415
701
84295
5521
392255
257
3778
84548
3798
2334
9056
5651
64221
57338
925
10225
5903
5352
51128
5213
26040
9531
26278
166785
5860
27034
145282
4143
5805
22948
226
83706
6768
3145
2746
210
549
7436
55630
1807
6770
50814
92002
3561
10682
6872
57038
285440
83893
54977
2052
1130
2312
5313
10456
1513
1893
93183
55811
54499
9095
60681
79755
10939
84916
79068
6524
5373
3480
9051
146059
9990
326625
50511
11081
121512
2201
30061
50485
3795
64220
7274
7097
7172
347733
7020
9380
54840
4010
229
274
3557
8803
23479
1593
3431
2752
53630
3891
3679
6926
134430
1825
8565
53
4038
3559
3158
7252
81846
11005
23111
8546
25974
3508
54453
10117
1644
5468
55145
2488
3748
22
5538
6569
23229
84701
7317
6535
3110
25814
1289
6303
2593
9526
54982
3712
146057
3236
611
2318
93986
5880
4357
3791
5447
25953
8139
5199
10436
84662
5582
65266
435
57152
2159
7389
8242
718
4620
6662
9247
860
6310
5184
4552
8675
4159
6906
1300
1621
1757
10102
540
35
5328
50674
6718
84668
7852
7750
847
89884
9496
29914
64374
7010
26503
55640
1441
85365
6418
140803
25782
1490
383
22868
11181
6794
1509
462
55157
10560
4179
1380
3155
34
1491
23169
10216
3953
28956
6342
1718
7840
6697
8942
3938
22930
80067
5624
10494
8869
3769
33
7841
90
5443
7535
200576
7372
3373
7474
590
3081
3273
3827
1962
3977
2908
5618
4001
2690
8838
6908
8724
7915
6492
51715
22858
57379
2998
1822
7167
4256
4891
2348
1374
6309
579
3558
4126
8456
6442
2027
55163
4591
443
9211
8036
2625
169792
7306
23189
81704
203
11281
1174
5054
55131
7036
4967
23474
3718
2639
478
7297
57716
208
2821
6795
7138
81857
2997
4125
427
2936
10397
4683
760
80208
9333
2184
6299
4210
2294
23417
724111
79152
79650
1723
11151
1203
10166
6445
2259
2717
64840
2245
959
5251
6611
2623
5230
6247
4281
412
9663
191
5173
10483
343637
113278
551
958
2937
10484
8106
9321
7443
8115
23405
23209
7078
25793
6523
2678
51733
9342
3483
26227
6913
825
1053
2099
7018
368
1811
16
1947
57192
51324
6476
10558
8425
3476
6910
2160
1789
51206
29929
6452
9509
8898
79796
10075
2683
2122
966
3034
5019
5351
4036
5317
5788
4208
1371
8671
5236
4983
83737
7319
1641
113235
7374
9733
7879
55034
60
5250
38
6620
4854
8647
37
224
23503
6949
1103
2255
8518
4040
5873
5307
5837
65055
7132
4287
2065
4942
5476
9150
5832
6916
2155
23095
340533
3074
50943
4254
7504
1356
55775
1497
11284
1462
175
5009
56052
10908
11285
8635
1244
1373
6683
6556
1272
3479
27032
9782
51360
695
7021
6853
2328
3475
3920
4353
3207
3052
204
2729
8813
408221
93983
100049707
140907
981
170545
338090
548316
57309
353293
140452
387583
724110
407973
1483
23675
100038747
414886
724107
100049159
550623
338435
140575
654843
100359393
9193
57760
751798
7493
4568
619379
3043
23600
54658
23495
83552
4509
2074
11277
3931
6607
3426
1639
1302
659
4014
6023
1756
3897
4508
4976
2153
4519
7169
4914
55315
5660
5167
1991
4644
5265
2316
1146
5456
4763
6925
4646
6261
2707
4810
1287
79840
2563
1282
3767
79659
4286
164656
2248
4137
3861
2301
4771
3852
6473
5727
2811
2157
7490
1188
6736
9968
8398
668
9241
54880
1482
5831
859
785
2055
2131
283989
2187
84282
6657
79147
2147
1585
7056
5339
3766
2629
79751
6197
4524
2303
4023
1674
26047
488
3981
340024
23592
8557
3728
5091
81839
9420
669
3913
5621
5728
203859
3643
238
5314
2492
6444
2720
7555
1816
6335
7369
190
367
4920
4204
1281
6440
55806
1499
26580
7439
50964
3848
64127
1528
6609
2200
5654
5979
3251
7248
64324
5015
2706
7253
538
57526
19
6469
6862
91942
3673
3248
5308
6708
7048
3549
118429
4487
114548
2672
54361
57190
4041
9401
5745
4000
5116
10020
861
4359
212
8450
3242
176
3815
1376
5261
3098
1836
7273
6566
201163
7476
56172
2697
1834
26353
2313
4306
7068
775
3708
472
4851
56623
2934
1029
79648
5631
6567
8573
5921
26154
3329
5972
3930
3339
1969
773
8792
54808
7157
6017
5428
5925
50846
3651
1280
3033
950
10128
3973
1588
4322
486
2516
1861
6326
7080
1910
9445
2317
10913
80326
80704
5077
8291
324
5156
2694
6658
79577
4613
7428
4221
3295
9215
4629
4626
157680
4148
2643
2161
23345
3293
1736
10585
348
7137
3239
3872
7979
3425
1678
554
51119
8200
8195
80025
80207
60386
652
4693
10564
9217
3759
5354
1959
9469
7291
11155
5340
50945
4952
10804
9499
7045
84930
4488
4072
22954
2733
7276
1421
7139
4297
3664
4352
6513
4548
6905
9927
7827
6654
2677
2335
2632
1294
27031
10686
5159
411
8622
5961
9896
2070
6005
79158
7421
3736
59341
4598
7450
9049
5818
1075
1410
5376
4621
5573
1277
6928
10743
7473
5309
56652
3988
59
657
23064
7046
2218
2737
3315
2617
3209
3199
3198
64327
1311
7040
4747
7227
54332
2138
4948
1186
27286
6901
10084
2332
778
215
2158
4935
55612
57167
30813
1690
55687
4627
410
1727
6663
5625
80270
3717
1832
8086
26277
7051
4625
2271
1738
2521
83959
2778
4313
2512
546
3030
338
10269
1540
5205
174
1785
6507
2260
7299
5076
3785
617
8626
8517
3028
2261
5255
2263
1747
1001
1301
65125
3690
2581
3909
60529
2006
6716
1161
8481
999
846
4653
10002
1890
2273
7454
10046
51099
3077
3423
10157
5080
6329
5048
9244
5244
170302
1080
3075
1866
54551
85358
641339
22947
7873
593
57061
1050
720
6757
4282
4830
692058
344
5940
283953
1589
6315
1719
4049
9842
721
140768
2189
389207
4515
283
768206
3047
2592
3073
1427
23636
4539
3507
8292
57194
57055
57135
3887
3853
54809
644096
5645
5644
5987
346171
7124
494513
26058
2664
282996
1378
2812
64423
407053
6721
916
4537
919
5083
4513
343035
5350
1259
1438
10381
116085
347344
222662
6231
6709
10210
1288
51592
8831
6583
2760
3117
57591
3048
63929
4604
127534
2272
388552
149998
60506
120892
6006
375298
6402
375790
1617
346007
145873
64170
57697
2175
378884
2057
57054
83715
25794
1187
153201
388531
128178
51741
120227
6887
6011
5087
3854
5071
4158
7469
146198
83943
6218
4990
220074
26276
71
4068
4166
2188
6165
4692
51218
84876
716
64764
55505
124590
259236
6448
4869
166379
728294
186
90411
79738
4261
246213
242
388939
59344
84667
23512
2731
114798
4729
25915
2314
125170
7050
3090
6330
147912
140775
733
84277
2290
23630
286262
2118
54968
2072
57010
23529
5626
4878
5095
147409
545
84107
126328
8322
582
81554
116093
10594
84839
3642
712
713
10655
9657
27235
84153
30008
348938
4299
221421
64581
10892
54205
8462
126410
91647
6201
1296
596
2110
3857
3860
1184
4902
4534
7200
79042
11236
79188
1056
5429
375611
3889
121391
3851
286887
3892
10446
9723
56246
1140
23414
4584
7480
1501
6870
686
2815
79058
10555
200894
11141
8988
4330
79663
5604
1285
8313
8754
148738
7148
5162
2299
169522
54949
21
147138
9622
83696
359
762
79001
6786
915
125336
2038
4640
6866
117155
7084
4239
256764
4004
55800
79803
81693
783
9152
90167
55172
401
7486
254065
155368
1536
138050
57094
54704
2020
6100
133396
57107
2898
27089
348932
7098
6690
55109
84059
25836
4338
8492
6997
54716
84343
64419
8820
7401
1493
7039
129880
4760
27185
64783
5824
22854
91624
11330
6886
6755
3060
8928
4634
1141
284086
1476
64699
115650
1636
23400
3141
23562
714
3460
2035
336
4720
65018
26958
653361
26053
2176
26119
727837
90993
731
7547
931
7381
7102
137682
116442
146183
147495
7508
80746
7345
54463
123872
3621
4929
10461
7545
153562
387700
23171
1758
152137
5741
115761
291
3758
1814
63894
1977
93589
2308
341640
1737
84623
6094
1813
871
5995
6935
2796
6134
2652
1730
7592
5723
1956
4594
55651
2741
9180
4726
287
493856
6622
81608
275
185
152330
2177
285362
1261
23020
5664
7044
5993
54507
83872
83416
5546
2165
5498
2702
8915
6135
5195
91662
81794
6647
1453
6760
92579
2588
2653
55215
5371
585
1583
7168
2108
50506
405753
145226
6821
429
374462
144165
55605
2120
5149
4547
1950
80144
55212
84925
580
6229
4477
8031
6496
80204
9581
3032
1629
53826
5962
2542
9313
7225
3662
1761
4609
7507
55755
6812
56262
3586
2626
640
11232
51204
83605
3569
79621
55198
55654
6041
54583
183
2799
8676
4284
1019
269
5630
167691
948
6927
29968
1837
1828
1824
1643
4607
10468
3939
23175
4803
4853
4308
10752
272
2048
9365
5994
6341
5145
8864
54862
64087
5914
1729
2538
2670
445
7136
7140
6295
54795
81
9210
1804
5589
3949
3741
1013
1028
9459
4901
8048
6638
1123
50940
51200
3543
8910
10142
6597
8089
5605
8021
6756
1340
631
2892
7849
30833
265
4694
583
7913
4337
6204
5190
5269
2162
79983
84693
23096
5105
23363
29078
466
23389
653509
8805
51251
55975
5395
27241
6125
2322
5290
2693
2700
9409
1135
8795
7112
4093
8600
3762
92344
4601
53335
2103
7043
27030
4053
27130
23314
64342
5311
845
5325
6785
3290
356
8643
9129
2582
1889
117178
5999
9132
8443
270
4688
2956
525
7341
2034
84634
7173
79083
2274
6772
55120
5967
2202
2591
27429
4358
9381
1716
27086
1181
7134
93
8287
10342
2779
11235
7337
5096
4968
84100
604
735
9631
3593
9685
2916
4015
730
9037
2979
135138
6892
7957
2178
345895
3945
3458
6337
1027
4633
2735
4618
1594
1610
11234
10312
4928
975
5002
8050
345
595
81622
7704
2743
7468
56606
2483
2798
9094
3131
4669
5193
1145
2584
8787
8030
9126
51684
6468
3195
8029
5264
3257
8022
727
3984
7458
7461
26608
9275
4232
135935
5078
2692
2887
23554
3955
857
50617
1687
57817
6528
26121
2109
29997
6223
3982
973
79784
1760
4066
268
10535
3972
7991
6101
5157
1428
5257
2254
6102
2010
5956
6855
331
9949
128866
6640
3420
25939
85366
79133
1137
3172
4318
4792
5106
4522
3091
5836
2033
1439
4689
5155
4744
11078
89781
6576
1417
5594
27443
421
25
3594
114327
54209
53904
51816
7042
201294
1299
54822
83394
22861
51168
3655
5459
10683
84572
7066
3383
1114
57017
5744
79944
1071
7462
51314
55054
25978
79977
7994
594
23085
1741
28962
1286
22999
862
5108
56922
2192
2969
8468
88
5063
6813
2239
6557
3998
2736
8243
6929
114049
54556
6559
1258
10272
6710
7353
10060
57560
23191
24140
865
8653
2235
9950
259266
5378
5449
8625
841
29998
30
5318
23224
1535
5888
5982
9563
1298
9734
84062
7175
5256
9820
7546
7038
[truncated: 332 more rows]

## Sheet: MD-MG
Entrez GeneID
114902
3206
95
158
3106
2876
84627
9179
3166
10195
84342
4056
3501
3105
131118
9289
6311
1041
717
629
3122
1290
54345
26128
4668
353
2710
4860
10479
9060
6898
142680
51062
219844
26275
51135
23230
6687
9719
1675
81031
3064
6584
641
100
3908
6399
5657
487
36
25894
12
3123
7259
4128
2688
9516
5649
51114
7390
1806
1201
1121
1180
79048
145173
7003
23396
6948
938
139285
10801
5627
4070
147372
10082
18
8241
80781
79087
8905
10159
55343
79813
286077
8575
7054
137814
2517
2304
4351
788
56975
57104
28976
284119
930
80324
6888
84823
3291
79783
5122
22845
56945
11146
3265
285590
3952
7201
6712
6777
60495
23133
4615
1717
3849
189
1798
140733
9451
2628
5053
57449
157570
124583
2548
84233
8419
2018
123606
866
2990
2705
9839
51305
9197
64805
79628
284654
113189
85476
3575
135656
6774
91949
136647
27249
4247
256297
55788
4054
2495
1581
5345
85300
10653
199713
7846
4645
10999
567
9382
4160
1200
5092
161742
3990
91252
1073
7415
5277
2203
2395
9897
158326
501
4982
5224
6208
10559
3818
51151
256471
149461
55764
78987
6314
213
29851
6514
8802
5274
8320
9076
6443
56997
28982
2215
4921
178
249
162417
51
4868
103
917
11093
10841
3689
326
2539
875
203547
4882
131669
197131
8659
79053
57477
26504
7498
10568
415
701
84295
5521
392255
257
3778
84548
3798
2334
9056
5651
64221
57338
925
10225
5903
5352
51128
5213
26040
9531
26278
166785
5860
27034
145282
4143
5805
22948
226
83706
6768
3145
2746
210
549
7436
55630
1807
6770
50814
92002
3561
10682
6872
57038
285440
83893
54977
2052
1130
2312
5313
10456
1513
1893
93183
55811
54499
9095
60681
79755
10939
84916
79068
6524
5373
3480
9051
146059
9990
326625
50511
11081
121512
2201
30061
50485
3795
64220
7274
7097
7172
347733
7020
9380
54840
4010
229
274
3557
8803
23479
1593
3431
2752
53630
3891
3679
6926
134430
1825
8565
53
4038
3559
3158
7252
81846
11005
23111
8546
25974
3508
54453
10117
1644
5468
55145
2488
3748
22
5538
6569
23229
84701
7317
6535
3110
25814
1289
6303
2593
9526
54982
3712
146057
3236
611
2318
93986
5880
4357
3791
5447
25953
8139
5199
10436
84662
5582
65266
435
57152
2159
7389
8242
718
4620
6662
9247
860
6310
5184
4552
8675
4159
6906
1300
1621
1757
10102
540
35
5328
50674
6718
84668
7852
7750
847
89884
9496
29914
64374
7010
26503
55640
1441
85365
6418
140803
25782
1490
383
22868
11181
6794
1509
462
55157
10560
4179
1380
3155
34
1491
23169
10216
3953
28956
6342
1718
7840
6697
8942
3938
22930
80067
5624
10494
8869
3769
33
7841
90
5443
7535
200576
7372
3373
7474
590
3081
3273
3827
1962
3977
2908
5618
4001
2690
8838
6908
8724
7915
6492
51715
22858
57379
2998
1822
7167
4256
4891
2348
1374
6309
579
3558
4126
8456
6442
2027
55163
4591
443
9211
8036
2625
169792
7306
23189
81704
203
11281
1174
5054
55131
7036
4967
23474
3718
2639
478
7297
57716
208
2821
6795
7138
81857
2997
4125
427
2936
10397
4683
760
80208
9333
2184
6299
4210
2294
23417
724111
79152
79650
1723
11151
1203
10166
6445
2259
2717
64840
2245
959
5251
6611
2623
5230
6247
4281
412
9663
191
5173
10483
343637
113278
551
958
2937
10484
8106
9321
7443
8115
23405
23209
7078
25793
6523
2678
51733
9342
3483
26227
6913
825
1053
2099
7018
368
1811
16
1947
57192
51324
6476
10558
8425
3476
6910
2160
1789
51206
29929
6452
9509
8898
79796
10075
2683
2122
966
3034
5019
5351
4036
5317
5788
4208
1371
8671
5236
4983
83737
7319
1641
113235
7374
9733
7879
55034
60
5250
38
6620
4854
8647
37
224
23503
6949
1103
2255
8518
4040
5873
5307
5837
65055
7132
4287
2065
4942
5476
9150
5832
6916
2155
23095
340533
3074
50943
4254
7504
1356
55775
1497
11284
1462
175
5009
56052
10908
11285
8635
1244
1373
6683
6556
1272
3479
27032
9782
51360
695
7021
6853
2328
3475
3920
4353
3207
3052
204
2729
8813
408221
93983
100049707
140907
981
170545
338090
548316
57309
353293
140452
387583
724110
407973
1483
23675
100038747
414886
724107
100049159
550623
338435
140575
654843
100359393
9193
57760
751798
7493
4568
619379

## Sheet: MD-PG
Entrez GeneID
3043
23600
54658
23495
83552
4509
2074
11277
3931
6607
3426
1639
1302
659
4014
6023
1756
3897
4508
4976
2153
4519
7169
4914
55315
5660
5167
1991
4644
5265
2316
1146
5456
4763
6925
4646
6261
2707
4810
1287
79840
2563
1282
3767
79659
4286
164656
2248
4137
3861
2301
4771
3852
6473
5727
2811
2157
7490
1188
6736
9968
8398
668
9241
54880
1482
5831
859
785
2055
2131
283989
2187
84282
6657
79147
2147
1585
7056
5339
3766
2629
79751
6197
4524
2303
4023
1674
26047
488
3981
340024
23592
8557
3728
5091
81839
9420
669
3913
5621
5728
203859
3643
238
5314
2492
6444
2720
7555
1816
6335
7369
190
367
4920
4204
1281
6440
55806
1499
26580
7439
50964
3848
64127
1528
6609
2200
5654
5979
3251
7248
64324
5015
2706
7253
538
57526
19
6469
6862
91942
3673
3248
5308
6708
7048
3549
118429
4487
114548
2672
54361
57190
4041
9401
5745
4000
5116
10020
861
4359
212
8450
3242
176
3815
1376
5261
3098
1836
7273
6566
201163
7476
56172
2697
1834
26353
2313
4306
7068
775
3708
472
4851
56623
2934
1029
79648
5631
6567
8573
5921
26154
3329
5972
3930
3339
1969
773
8792
54808
7157
6017
5428
5925
50846
3651
1280
3033
950
10128
3973
1588
4322
486
2516
1861
6326
7080
1910
9445
2317
10913
80326
80704
5077
8291
324
5156
2694
6658
79577
4613
7428
4221
3295
9215
4629
4626
157680
4148
2643
2161
23345
3293
1736
10585
348
7137
3239
3872
7979
3425
1678
554
51119
8200
8195
80025
80207
60386
652
4693
10564
9217
3759
5354
1959
9469
7291
11155
5340
50945
4952
10804
9499
7045
84930
4488
4072
22954
2733
7276
1421
7139
4297
3664
4352
6513
4548
6905
9927
7827
6654
2677
2335
2632
1294
27031
10686
5159
411
8622
5961
9896
2070
6005
79158
7421
3736
59341
4598
7450
9049
5818
1075
1410
5376
4621
5573
1277
6928
10743
7473
5309
56652
3988
59
657
23064
7046
2218
2737
3315
2617
3209
3199
3198
64327
1311
7040
4747
7227
54332
2138
4948
1186
27286
6901
10084
2332
778
215
2158
4935
55612
57167
30813
1690
55687
4627
410
1727
6663
5625
80270
3717
1832
8086
26277
7051
4625
2271
1738
2521
83959
2778
4313
2512
546
3030
338
10269
1540
5205
174
1785
6507
2260
7299
5076
3785
617
8626
8517
3028
2261
5255
2263
1747
1001
1301
65125
3690
2581
3909
60529
2006
6716
1161
8481
999
846
4653
10002
1890
2273
7454
10046
51099
3077
3423
10157
5080
6329
5048
9244
5244
170302
1080
3075
1866

## Sheet: PD-MG
Entrez GeneID
54551
85358
641339
22947
7873
593
57061
1050
720
6757
4282
4830
692058
344
5940
283953
1589
6315
1719
4049
9842
721
140768
2189
389207
4515
283
768206
3047
2592
3073
1427
23636
4539
3507
8292
57194
57055
57135
3887
3853
54809
644096
5645
5644
5987
346171
7124
494513
26058
2664
282996
1378
2812
64423
407053
6721
916
4537
919
5083
4513
343035
5350
1259
1438
10381
116085
347344
222662
6231
6709
10210
1288
51592
8831
6583
2760
3117
57591
3048
63929
4604
127534
2272
388552
149998
60506
120892
6006
375298
6402
375790
1617
346007
145873
64170
57697
2175
378884
2057
57054
83715
25794
1187
153201
388531
128178
51741
120227
6887
6011
5087
3854
5071
4158
7469
146198
83943
6218
4990
220074
26276
71
4068
4166
2188
6165
4692
51218
84876
716
64764
55505
124590
259236
6448
4869
166379
728294
186
90411
79738
4261
246213
242
388939
59344
84667
23512
2731
114798
4729
25915
2314
125170
7050
3090
6330
147912
140775
733
84277
2290
23630
286262
2118
54968
2072
57010
23529
5626
4878
5095
147409
545
84107
126328
8322
582
81554
116093
10594
84839
3642
712
713
10655
9657
27235
84153
30008
348938
4299
221421
64581
10892
54205
8462
126410
91647
6201
1296
596
2110
3857
3860
1184
4902
4534
7200
79042
11236
79188
1056
5429
375611
3889
121391
3851
286887
3892
10446
9723
56246
1140
23414
4584
7480
1501
6870
686
2815
79058
10555
200894
11141
8988
4330
79663
5604
1285
8313
8754
148738
7148
5162
2299
169522
54949
21
147138
9622
83696
359
762
79001
6786
915
125336
2038
4640
6866
117155
7084
4239
256764
4004
55800
79803
81693
783
9152
90167
55172
401
7486
254065
155368
1536
138050
57094
54704
2020
6100
133396
57107
2898
27089
348932
7098
6690
55109
84059
25836
4338
8492
6997
54716
84343
64419
8820
7401
1493
7039
129880
4760
27185
64783
5824
22854
91624
11330
6886
6755
3060
8928
4634
1141
284086
1476
64699
115650
1636
23400
3141
23562
714
3460
2035
336
4720
65018
26958
653361
26053
2176
26119
727837
90993
731
7547
931
7381
7102
137682
116442
146183
147495
7508
80746
7345
54463
123872
3621
4929
10461
7545
153562
387700
23171
1758
152137
5741
115761
291
3758
1814
63894
1977
93589
2308
341640
1737
84623
6094
1813
871
5995
6935
2796
6134
2652
1730
7592
5723
1956
4594
55651
2741
9180
4726
287
493856
6622
81608
275
185
152330
2177
285362
1261
23020
5664
7044
5993
54507
83872
83416
5546
2165
5498
2702
8915
6135
5195
91662
81794
6647
1453
6760
92579
2588
2653
55215
5371
585
1583
7168
2108
50506
405753
145226
6821
429
374462
144165
55605
2120
5149
4547
1950
80144
55212
84925
580
6229
4477
8031
6496
80204
9581
3032
1629
53826
5962
2542
9313
7225
3662
1761
4609
7507
55755
6812
56262
3586
2626
640
11232
51204
83605
3569
79621
55198
55654
6041
54583
183
2799
8676
4284
1019
269
5630
167691
948
6927
29968
1837
1828
1824
1643
4607
10468
3939
23175
4803
4853
4308
10752
272
2048
9365
5994
6341
5145
8864
54862
64087
5914
1729
2538
2670
445
7136
7140
6295
54795
81
9210
1804
5589
3949
3741
1013
1028
9459
4901
8048
6638
1123
50940
51200
3543
8910
10142
6597
8089
5605
8021
6756
1340
631
2892
7849
30833
265
4694
583
7913
4337
6204
5190
5269
2162
79983
84693
23096
5105
23363
29078
466
23389
653509
8805
51251
55975
5395
27241
6125
2322
5290
2693
2700
9409
1135
8795
7112
4093
8600
3762
92344
4601
53335
2103
7043
27030
4053
27130
23314
64342
5311
845
5325
6785
3290
356
8643
9129
2582
1889
117178
5999
9132
8443
270
4688
2956
525
7341
2034
84634
7173
79083
2274
6772
55120
5967
2202
2591
27429
4358
9381
1716
27086
1181
7134
93
8287
10342
2779
11235
7337
5096
4968
84100
604
735
9631
3593
9685
2916
4015
730
9037
2979
135138
6892
7957
2178
345895
3945
3458
6337
1027
4633
2735
4618
1594
1610
11234
10312
4928
975
5002
8050
345
595
81622
7704
2743
7468
56606
2483
2798
9094
3131
4669
5193
1145
2584
8787
8030
9126
51684
6468
3195
8029
5264
3257
8022
727
3984
7458
7461
26608
9275
4232
135935
5078
2692
2887
23554
3955
857
50617
1687
57817
6528
26121
2109
29997
6223
3982
973
79784
1760
4066
268
10535
3972
7991
6101
5157
1428
5257
2254
6102
2010
5956
6855
331
9949
128866
6640
3420
25939
85366
79133
1137
3172
4318
4792
5106
4522
3091
5836
2033
1439
4689
5155
4744
11078
89781
6576
1417
5594
27443
421
25
3594
114327
54209
53904
51816
7042
201294
1299
54822
83394
22861
51168
3655
5459
10683
84572
7066
3383
1114
57017
5744
79944
1071
7462
51314
55054
25978
79977
7994
594
23085
1741
28962
1286
22999
862
5108
56922
2192
2969
8468
88
5063
6813
2239
6557
3998
2736
8243
6929
114049
54556
6559
1258
10272
6710
7353
10060
57560
23191
24140
865
8653
2235
9950
259266
5378
5449
8625
841
29998
30
5318
23224
1535
5888
5982
9563
1298
9734
84062
7175
5256
9820
7546
7038
729
1767
2324
8504
2896
4593
51106
286
3459
355
7431
11231
10062
330
2554
732
11136
4361
3082
8540
2067
2556
7305
1634
3730
9031
51085
29954
389434
5081
9940
6401
60528
9569
3674
1387
10165
843
889
7396
3278
140776
4565
140769
692236
140772
4556
4563
3492
7459
4572
196475
11322
4157
4571
56247
692218
140821
724066
140771
4578

## Sheet: PD-PG
Entrez GeneID
388015
3630
4671
1415
161497
23495
83552
8629
4509
10984
2074
55670
55384
11277
4722
4893
3500
3039
6607
4758
80736
6392
6891
1302
659
3284
7012
1756
4514
3897
4508
4535
4538
57165
4512
4540
4536
2153
4519
80184
4541
24
6262
7169
4914
5660
4624
5167
1991
4644
2316
3914
1146
4763
6925
4646
1413
54413
6261
64218
2707
3040
4810
1287
1755
2563
3767
3859
79659
4286
51259
164656
4137
3861
3868
2301
613
4771
3850
3858
3852
5727
8788
23545
2811
404672
7490
1188
6736
9968
3786
6899
6331
668
11200
9241
4703
1482
5831
2130
338328
859
785
2131
283989
2187
84282
6657
79147
5551
3753
2147
9378
3119
5781
1585
4094
3766
79751
6197
4524
627
285489
10008
4023
5897
1674
26047
3981
340024
8557
3728
5091
81839
132884
6606
3913
5728
10243
203859
64446
2244
2243
2266
55636
3643
238
5314
2492
6444
54714
10491
2720
7555
1816
6335
7369
190
255738
4204
6439
2668
1281
6440
6338
6890
1499
26580
7439
50964
4723
3848
3481
64127
6340
5479
5896
1528
2562
2200
5654
5913
26012
5979
7248
64324
5015
123016
2706
7253
538
57526
117531
19
91147
5828
1278
6469
6862
7015
4724
91942
3673
5308
6010
200879
6708
7048
60675
1293
1420
2071
4487
5194
114548
2672
149233
57190
7809
4041
1584
4000
5116
1409
70
861
9992
4359
1896
212
5192
673
2078
3815
5261
6103
7273
2697
64421
26353
55835
2313
2132
775
65217
472
710
1586
4851
56623
6834
2934
1029
79648
2719
6567
8573
57502
5921
8893
26154
3329
6323
4867
64241
5972
58
7170
6391
1969
351
1292
1291
773
8792
4089
7157
4864
6017
5428
10516
5925
10161
675
94
50846
3651
5830
3033
950
658
10021
1134
51196
10128
6519
64240
1545
3973
4322
4647
2516
1861
55997
6326
83990
7080
1910
2317
10913
5077
1144
8291
54806
5959
324
2073
5156
6658
30062
23418
79577
4613
2780
7428
4221
3295
3845
9215
4629
5158
4626
4595
3000
3691
5894
5160
261734
2161
23345
3293
1736
10585
3050
283120
9997
2657
7137
23746
3239
3872
5189
7979
554
6495
51119
8200
8195
650
80207
652
65109
4693
1908
10564
9217
3759
5354
6491
10133
1959
9469
27019
7291
11155
4952
10804
2703
9227
23435
7045
84930
4488
4072
8892
10577
338917
22954
8074
7276
1421
7139
335
4297
3664
4352
6513
64175
6390
4548
6121
11315
7827
6654
2677
374291
8890
27031
10686
51185
2566
411
8622
5961
9896
5191
2070
1297
6005
7287
79158
7421
1967
59341
4728
9049
5818
116519
7007
1410
7466
8929
5376
4621
5573
1277
6928
10743
5889
1411
5309
2253
56652
59
657
64072
23064
2022
7046
2218
2645
51422
2737
3614
3315
64327
4233
8701
6324
1406
7040
2068
7227
2138
4948
23322
1186
7249
3299
6901
2332
778
4935
1471
182
128674
30813
1690
55687
4627
410
6663
1414
5625
6598
1832
5146
25861
4436
26277
7051
57096
4625
1738
5172
4069
2521
83959
55624
3030
338
10269
79728
5205
779
5663
1785
6507
2260
7299
4292
3785
617
6389
8626
8517
2121
8891
2182
7030
2261
5255
2263
1308
1301
65125
3918
3690
3757
2296
3784
3909
60529
2006
6716
1161
2978
50484
57545
8481
1829
7399
55812
999
846
7414
4653
10002
1890
4719
2273
6591
477
1355
10046
672
51099
54903
3077
5310
6792
5080
6329
5048
8842
1352
10083
2115
6833
9244
5244
6521
170302
57679
1080
3075
4549
4567
4564
4558
4574
4575
1866
4566
