# Supplementary material for: Global Analysis of the Human Pathophenotypic Similarity Gene Network Merges Disease Module Components
Source: PLoS One. 2013 Feb 21;8(2):e56653. doi: 10.1371/journal.pone.0056653 (PMC3578923; doi:10.1371/journal.pone.0056653)
Supplement: Table S5 — Different biomolecular interactomes based on physical, metabolic and functional interactions. (XLS) [file pone.0056653.s008.xls]

## Sheet: PIN
Entrez GeneID 1	Entrez GeneID 2
9904	6207
3964	3675
5878	2665
65005	29074
5347	23139
6310	8161
4086	90627
56945	65003
4141	23020
2957	55617
10713	24148
54963	7341
5908	2889
3932	931
5290	7812
9533	5432
3611	3191
2885	10451
1915	6194
4356	60
6176	7280
51642	55168
5871	4218
8666	23560
5162	3329
22827	10713
123169	79577
51263	51069
7257	55815
4236	55696
5682	4175
3185	6431
27339	55696
140885	5777
6884	6314
23499	79613
10713	51340
6464	868
4752	5618
51776	5609
57154	4091
2275	1912
10197	5713
6229	55813
3579	3576
9126	3614
23521	6205
6124	22894
25804	9111
23246	6160
6191	6159
10001	5914
114783	7704
5122	3375
11143	80321
26156	6130
3561	11059
9939	55696
5454	2033
84811	9295
6130	5685
8202	57492
9277	79050
4163	191
3606	8809
2131	26578
55742	170506
84296	9837
7818	51081
7189	6282
116540	56945
131034	9040
55153	6124
79797	10656
5928	60
25873	8662
6205	10969
4542	8027
4869	6156
9968	112950
10921	163
6156	4809
1736	55131
7074	818
23283	56893
79753	8554
6637	51692
689	7428
50628	1019
6146	81027
6156	9512
2058	51497
23450	9416
1665	2091
4436	5832
51428	94104
7114	5531
23097	80306
5702	5715
23451	3183
8208	4678
57794	6433
7428	23032
7458	6224
7919	84811
6625	24144
6132	6156
3688	3655
6711	823
2035	387522
27044	1660
10528	6175
3265	2906
23350	9295
51241	60
11156	10565
6194	10199
1398	5599
26135	10054
6208	6206
5687	5685
10189	6430
9092	9410
8573	6382
207	842
8971	55131
6161	6144
6202	6142
7536	22916
6197	154043
220082	22981
6210	1968
4176	4173
84893	6500
9416	3183
6228	6204
7284	6208
25942	23028
5373	1434
6130	4522
10946	23013
9533	5435
3611	117159
6000	23557
7046	8814
10001	6878
1499	10297
1915	8312
4286	6195
5595	8569
5496	56949
5702	54606
64979	55173
55030	7046
6714	2048
1184	11059
9879	24148
1017	4998
1107	53981
1938	7307
25	55824
23020	9128
613	9094
11091	55728
9939	79002
22948	5537
1991	8565
3265	29899
4758	1915
22800	54922
3066	8932
3188	3183
10465	10285
1649	1432
7916	8974
9861	4998
6403	710
2768	9826
1936	1917
9282	90390
92856	8886
3312	79019
6156	6128
85445	8573
10159	5972
26156	11338
1665	6122
6146	171568
5015	6310
6136	57062
203068	4867
65008	51081
2963	8725
8900	1017
79590	63931
6251	5894
10694	6950
3800	3798
6235	6233
8573	22895
6147	4904
6235	11224
51593	29105
6206	6142
22894	23016
55660	26986
8464	4436
4707	4717
84446	994
9796	10450
2664	2035
9128	6627
857	2099
1915	6175
116985	2261
8915	29775
9804	57562
2873	9978
11200	8208
4141	1915
22826	1153
8464	8850
9641	10857
6477	5932
3609	1653
10785	4234
5438	905
408	3055
6136	6189
5899	85021
4086	51560
8451	1059
5300	3183
8856	5449
6627	6626
23450	10569
5578	4968
7919	9775
8295	10524
1938	1615
220988	9716
1024	55588
55666	7353
64975	60488
5196	5624
3689	7094
7421	9969
60491	6737
5687	5711
11325	10856
6156	11224
51428	9716
10036	86
7704	29924
7307	10450
11091	53981
51639	56949
56945	122704
6432	10914
7874	55622
54810	9094
25874	6176
6432	8896
2992	8908
22859	6098
26121	7756
222389	2010
7184	10427
8449	9939
65003	51318
5717	5700
5688	51575
55705	6878
6667	2113
7307	2521
25804	1655
5699	5687
10576	1161
1020	1641
5783	4792
8996	1457
252969	7515
167838	6804
6426	10985
5714	9183
28998	29093
9513	7138
4736	6144
11127	9371
7852	3312
4193	8554
57175	1915
9686	4208
6168	55791
4673	6741
80145	23013
7536	9589
11007	26152
55696	9716
998	10188
10949	10181
10971	4140
84811	6629
1045	39
10467	64431
51562	55885
6227	6229
339122	11051
6154	55646
9584	8896
23265	83878
57819	83443
7465	1017
27257	5524
1615	3842
51434	6919
8338	30836
5436	672
6635	84967
9798	327
11007	92595
29883	694
740	51069
23020	9584
9277	6201
9641	5962
9188	6142
26354	6205
1643	2965
257397	7186
5426	5425
84311	65005
8450	9978
55660	10992
6201	6144
10291	10450
5909	5217
64975	79590
9584	8175
1662	10199
1981	27000
6016	55791
9669	23521
367	56924
9785	10250
27339	9984
64145	1432
3187	11338
54797	23389
7431	151531
8817	2263
8663	8669
54386	7013
8793	10155
10094	55593
1107	841
7162	10755
4998	4175
3577	2769
2801	2874
6228	8669
6136	1655
10935	26750
10428	1457
3065	862
7529	7531
382	10155
6921	140459
8520	55723
2870	5957
5111	5982
57144	998
10445	8395
2912	2769
6627	3312
5984	5981
7284	55299
9412	51003
3735	5048
2130	1653
7341	9063
8502	55914
2961	10801
1999	6624
51755	4809
708	8940
6194	6175
51755	10250
90390	23097
84060	3398
163702	282618
1285	3026
10189	10250
2908	6605
3837	3839
4163	10980
64965	84545
23481	8886
6235	1915
116832	6159
5331	816
1176	8120
775	22999
8737	7185
22827	51362
3146	4300
6124	4809
51631	11224
55294	898
6136	5036
164656	284217
5690	5706
387082	3185
274	6654
26155	8607
3832	9682
10594	5411
387082	57095
4086	27314
7329	7022
27316	1659
55720	8661
9221	6176
4176	4999
80306	81857
405	6492
9968	400569
3608	6949
4670	8886
3308	7184
64979	57129
11156	2339
10189	22827
84231	1540
2903	5335
79869	1856
6617	55703
6228	8663
4313	1634
10919	9658
10642	6130
55660	8621
4690	6654
317	22861
3981	10592
6635	25804
9368	9962
55299	11338
821	1244
3014	3981
9295	8175
56259	51729
80817	9025
5058	5594
311	3189
79094	2023
23451	55290
3978	4361
4736	1983
6232	23521
64975	92259
65080	6183
3065	5926
213	2217
2130	5886
5886	4350
6227	6203
4846	5525
405	26054
81628	56159
81559	23650
6201	8662
11200	6647
7919	9584
6189	54606
84106	3937
6235	3609
9416	84321
9112	5928
64769	23522
89885	83878
24148	55094
5272	2661
10749	1459
1365	5566
7750	1108
2618	9140
1946	2045
1024	6908
11051	3550
10989	10190
6137	10969
9943	6557
8663	51386
4035	4318
5451	2908
54622	5147
64981	9801
6118	4173
2956	1387
22827	58517
25962	51340
23658	56915
8449	27336
6601	6595
6714	55620
8676	8724
23091	2091
6201	5704
1051	9439
5770	4690
27339	8563
3688	3371
10302	55703
10189	10946
4724	4726
7862	9767
4163	38
23451	8243
4716	4711
11161	6183
10197	5706
8658	85456
7469	905
10856	54617
26508	7805
4691	10521
1846	1432
28973	64976
4212	3205
10972	6210
10399	6207
925	5788
4217	7164
2959	4171
186	5291
27316	27339
2188	6117
8349	207
8467	11335
1460	5621
6130	55813
3054	7709
27258	4670
56893	55148
2353	4773
55257	54556
22883	11073
79661	7515
7532	25831
8189	6598
5245	6595
9443	6871
7533	147700
4999	10926
83985	7535
5787	8506
3187	10575
6338	23114
5781	9961
22916	1665
6201	26354
5719	5887
6202	6230
3488	3483
1654	27336
3488	7018
7001	10531
6872	6601
128312	8342
10102	3998
51182	10963
9444	57060
3135	10288
26121	10521
4436	5981
2100	55062
6850	7409
8971	6155
208	331
55660	26993
2017	4638
4036	321
23392	5250
5884	3364
50628	54960
3688	22801
245711	3195
10946	5356
8841	602
10213	5704
1017	5000
4086	83871
9584	988
57381	81704
60491	79077
5111	10514
56259	11017
3146	367
7185	8837
6917	1655
23521	8662
1736	10199
10286	10985
51593	56949
2048	6237
221079	4089
7171	10915
5426	6117
6157	51154
11052	4361
5162	9669
6812	94121
10594	56259
9136	5687
6144	55131
100101267	6310
6732	11338
51428	988
6884	6878
10048	3683
6829	3014
6202	8661
6636	22938
1778	6627
10524	5308
4176	6119
8295	6873
23020	58509
23429	1870
2963	2960
23654	5764
27316	6426
6616	80725
6601	5929
64783	22826
6202	11137
375	9266
9040	10641
11137	3609
116540	51642
2972	6908
5198	7428
6597	10419
2972	2975
3192	4670
9092	1665
6189	8891
57562	546
5499	5580
51764	2784
6201	6164
526	6500
11066	6633
596	8678
55646	7704
57819	7307
80145	57703
5156	6461
3798	7159
2885	83985
55015	6625
114034	6633
3752	30819
6881	22989
10412	6188
6442	6445
2091	9020
5717	5764
7150	5111
6357	51554
5557	56655
8065	9978
23450	24144
9775	11052
6427	10285
3190	22913
5925	4654
7818	63931
4691	6217
3236	51053
54474	3866
5718	5690
11056	6143
9051	6122
1973	10213
2145	8726
7039	85409
6709	119
10001	9969
9074	7082
9987	29102
84292	10450
7189	25873
10605	1973
29127	79682
9416	51729
6632	27316
5928	23309
1958	1387
10274	3065
27316	10286
10514	6146
4004	6886
6314	10629
3312	3909
4673	6146
6430	29105
11091	8819
54148	114294
1107	6601
27339	8896
6619	5437
6129	6628
6201	7290
10480	8669
27097	2648
6728	3836
6147	6144
6201	55813
6202	6125
4192	5803
4088	22823
1612	57534
5356	8493
3815	3055
134353	6637
4215	9043
6917	79577
3861	3852
1915	55661
9221	6129
22827	10291
6158	6122
7805	11059
1284	55603
29127	4294
6169	6135
9669	10289
57819	9295
85302	84528
10939	6193
325	2213
3064	7341
8819	6602
4163	23020
6628	988
5553	183
5928	7091
1406	10002
4703	81
5481	5531
27185	11113
1601	64750
23350	3329
4141	6125
23029	6122
523	4174
5878	55644
2033	4205
3428	3397
29899	2773
6908	6873
26013	2120
5997	51699
4725	4723
2353	1457
6446	23193
6154	4809
5499	5595
29074	65993
26589	54948
2902	3192
5371	4609
6752	5777
7090	166
6150	28973
128308	92259
6205	24140
51128	5431
80145	8683
63875	64965
11156	5635
2049	1398
81932	9319
11224	6732
6774	1439
3815	10076
8559	8896
6635	6626
4670	988
1499	595
80279	23376
9793	10142
6257	10025
6203	1655
55193	5805
8412	6897
142	1026
8349	8819
23398	23759
23450	220988
2661	3609
6207	3842
3308	56922
10221	5604
7536	24148
6217	51121
6895	3326
3727	2355
7307	3609
6774	2908
5496	23013
1605	284217
2962	8850
9092	64783
6176	1660
28973	56945
8027	1678
28998	55173
1019	1875
9146	7251
79711	9861
4236	6631
2150	1511
259307	8653
10236	29894
10594	6636
79663	5764
79873	27232
1314	10959
6193	6141
2100	2099
25804	56949
6430	23517
3728	8312
9343	29894
9412	9441
5708	5888
55967	4731
6147	5537
23451	60625
7189	9414
6832	11033
8906	10053
8607	5683
2894	57120
3837	862
10318	5594
1654	9879
10285	84321
6130	4809
1445	2534
6138	6158
6203	6223
6508	286
54468	6189
29889	6122
207	4904
5436	6749
6155	9933
23	5714
8089	80314
7284	6161
4236	8899
50944	22859
6210	9933
3312	3326
51388	4670
51741	7430
57819	6434
8666	1983
5336	83985
5701	64210
7356	55716
3480	8471
5870	4218
8893	1452
10241	11345
23450	5510
5777	355
51755	6432
5036	5578
6147	6141
1915	81608
57510	10783
5071	9627
83858	11284
4792	23291
1026	5425
1654	9785
4851	1272
348487	8379
2891	4905
575	10458
4745	1822
5709	23198
9500	90249
5708	5720
6156	10969
5599	23542
9785	84811
1490	8943
2563	29979
1656	26121
29763	2091
58517	10992
339122	25949
8665	2197
84126	90410
4194	11200
7284	3178
147687	4188
8295	8607
6749	1459
6165	6123
27341	6229
5426	890
9493	64105
3054	8819
7052	203068
1287	4147
9670	1406
811	7517
1956	6642
472	162
10401	5956
6628	10419
4088	9611
10111	26015
84365	4288
5707	7514
9861	5688
4261	4801
25942	6595
58	4638
5984	472
6124	8668
6143	5431
6837	80306
57129	114294
7148	401
10969	4839
10231	5530
55791	3398
9500	9618
10262	6636
3066	6880
6426	6429
6745	55290
2803	403
740	64949
4116	6633
4773	1387
84811	10915
7532	23085
79801	6045
6643	8723
114294	60488
2114	10771
3596	3597
6205	27292
4705	374291
6636	51645
7322	4850
2959	2099
2002	1387
1479	6122
29110	64343
10524	10621
3066	6908
8175	8220
56616	57448
9589	57187
6183	64983
25873	6193
25945	5817
65083	6229
3069	24140
55234	1659
836	9191
5887	5709
5970	6872
10483	6141
6181	6229
10629	6874
9814	1069
23524	1660
7182	2099
55660	29105
1659	55596
3146	10664
3817	5054
8317	10926
6428	1982
10465	11017
27230	29927
8764	9759
2275	5594
6195	6722
658	23551
8615	5214
1643	25
9128	26121
51021	51073
64978	219927
6631	1981
9221	51631
9337	57472
1642	22837
9641	51552
83443	8233
2165	2162
6124	6187
1816	2781
56893	1315
1026	8318
2982	2983
10569	3178
3376	23392
339344	5217
6227	7458
10567	51534
339122	9785
5682	5688
983	10600
6726	6727
55233	79036
2780	2773
9140	292
3026	3827
7041	2033
1259	9187
3308	3837
5719	5689
6658	5080
369	1373
51362	23759
658	58473
54474	10152
90390	9969
3146	7099
57187	56949
6714	51729
719	718
11214	7532
6432	1655
3838	4793
9416	3192
91147	54903
8559	56949
6233	672
6165	11137
30011	5159
124995	6183
7421	5927
79711	7419
861	2033
1315	5315
10755	87
6431	6429
51362	5496
7465	23291
6434	23451
6627	8899
79753	10691
6749	6741
2275	7965
5710	7514
57703	1660
2258	23542
9114	5710
25942	5371
5777	973
9790	57062
6176	4809
83452	9135
10399	5339
65080	51253
64320	7323
190	2100
387082	7020
4673	55702
51021	54534
2908	10891
5451	3977
10946	10521
79706	4904
10189	11338
6189	55723
3921	6137
71	23327
7284	6194
641	7153
81565	171568
6161	6210
51631	4670
6135	55131
84767	9810
23043	5683
4700	51103
4670	8761
8872	8893
9021	3667
5562	10953
30011	55114
9589	29105
3181	6625
5356	79002
8723	55750
10399	6654
6235	6194
2014	5027
4088	8021
6132	9349
64318	4931
5217	10787
999	55591
6457	6456
29946	1387
9643	10902
1737	5166
54948	51116
1977	2872
26589	65005
10097	10095
2770	29899
1027	25
7057	3676
23054	2547
56950	11140
9833	988
80012	1912
9276	11316
1654	10286
80228	9869
10713	10521
55707	163
6133	6132
1017	3399
2060	4734
6155	51602
2770	5999
8667	6210
7572	51282
5781	6772
1107	26135
2516	5594
5880	60
11060	3561
56924	10971
7718	81576
7026	10114
57819	6625
51295	4214
1513	2261
6228	10969
658	5515
6228	6129
6204	8662
200931	6310
3643	3645
3091	2033
5295	25
10069	10912
10921	10594
8493	6627
9442	9477
51008	10973
995	1111
6209	6732
57819	3301
3716	50615
8607	9330
6228	6175
55272	5250
662	8775
56259	22826
5433	9150
1399	25
10284	6908
836	3329
10921	6427
6432	58509
3636	10580
79643	84337
22976	7158
3312	573
10399	9402
9282	9967
3183	1659
6597	1108
3018	3014
7532	9815
8644	55791
5701	6728
6632	11218
4771	7430
4701	4705
2885	2322
5696	5687
8328	84315
3014	22916
2335	8516
7409	29760
6159	6193
2068	50
6130	6949
3481	54760
9416	22826
10285	8175
54464	22803
6429	6595
6045	4297
6191	6209
10099	5010
5707	5716
6872	6883
5567	4804
10528	11338
1977	55131
6427	22826
6185	7991
6189	10514
6205	54606
64951	60488
10445	51366
51428	8220
4869	11224
6165	3608
10921	80232
9861	5683
6877	6878
4926	2770
5710	5378
3725	468
65123	55756
5435	905
64426	3309
661	55703
6453	8543
9500	8813
3029	4653
6636	1665
2963	3725
351	642
7534	3621
902	1021
529	6654
836	22985
10921	79753
26015	23191
6136	6193
55929	26122
5716	5685
7919	1153
6157	9349
6399	4153
953	10048
1915	6202
8220	7756
6167	23521
83443	3187
2066	1490
1282	6289
51631	6209
580	672
9146	23673
9188	10969
30011	9414
28512	64750
5499	988
2071	1024
8065	5566
6143	51575
55660	24144
5747	3685
27161	11218
4087	145258
8563	10450
5045	57829
5034	912
8651	114609
6191	6187
57576	7514
84305	65109
3725	6996
5880	397
4725	4731
5719	5682
1544	5447
1740	493
26986	1659
10946	6629
51645	22826
6643	6642
387082	26227
25804	7756
56950	51527
1604	2822
9277	1736
867	10580
7436	9784
2963	5441
4317	7035
1977	6628
54413	9369
25962	56259
367	7181
4733	6741
3013	8467
28998	3614
7153	5582
22900	55655
2219	2006
8607	3326
8559	8220
3725	2078
2149	2769
57154	55003
7026	64919
9412	5434
4172	11284
9416	4116
4677	55702
1676	578
3688	3959
4690	29760
29946	6118
939	970
7170	1264
2956	5982
7341	7132
25804	6634
11144	7419
6627	8563
116832	6164
8321	7473
3627	3490
55599	23451
90390	51586
8841	25942
3192	6426
8878	8737
7409	396
4841	9513
2547	4689
6632	10250
814	2597
29883	1017
1508	1471
9611	10771
7532	25
11040	3189
387082	2539
4343	6432
6229	6125
27258	10291
10283	10492
6176	6122
2130	4188
6364	1462
1665	10081
943	944
10505	8828
80829	55717
5441	2967
4535	4695
6882	6873
29102	10521
8559	23759
5695	5690
219927	51318
51755	1665
27342	6233
3932	5894
55768	5887
4793	4804
2091	55781
6203	9221
2305	1387
23557	8120
2274	823
51305	7529
137735	70
2316	5898
4236	9128
4690	1956
3921	6223
6189	4998
5566	9351
9112	8932
116541	64960
9652	6134
7534	50488
8651	7410
64975	28957
10412	4839
7525	5791
3725	8648
8189	53615
9322	1387
84528	5307
64783	8175
6628	10081
9729	4591
57670	7704
1915	6209
9261	1385
6138	3007
92259	64951
5728	27030
6839	5933
9129	1856
6727	6122
8394	7006
9652	6124
27243	25978
9188	10528
11007	7704
51362	10181
9126	8243
11337	2565
9790	55813
2597	5705
7428	3925
57122	4928
1642	8533
27236	92170
10657	23368
9915	3091
65083	6193
27336	10992
54948	65080
5167	3643
550	55290
60314	6498
3355	2775
11224	4331
80331	5566
8467	54108
9343	6430
4869	4691
10969	3614
10302	8715
5356	8563
64837	10971
6714	1020
3932	5747
5660	157285
5694	5683
54487	3309
64746	2804
64976	51258
2968	5434
3309	11231
338599	4905
10131	7046
6657	5080
2035	6521
51263	65993
4715	4716
7458	3646
6147	6732
10919	58525
55599	79622
5708	7419
7532	51631
738	5431
5356	1659
7532	51474
6156	6146
54107	6194
27258	6426
8073	5876
6925	10286
6147	54606
3329	3320
7407	25873
64750	7812
6881	5211
5162	1743
6129	79039
148170	998
10643	56949
26128	9046
56901	8416
9785	3178
2661	51019
51645	6629
5706	10959
9188	3609
3054	5931
10920	6500
6631	51639
3590	9319
2318	825
8470	25
10946	94104
7775	55663
4670	10450
6714	8850
154810	51421
6130	9933
840	4734
7307	1915
72	6206
80022	2670
9559	6642
57703	22938
23612	10101
6136	23195
3326	5431
4329	23633
5111	4616
124590	10083
10569	6432
7536	25949
7428	55737
6667	1870
2638	58
4163	7430
55131	6122
11017	51747
7536	9584
23624	83737
6124	6203
1134	1144
2923	821
63875	740
50628	79833
7764	23186
83700	3687
23524	84321
1058	4942
6687	55791
6207	8668
6850	6464
9443	200576
4087	56288
2130	4723
10613	8518
9282	904
6165	6164
9128	6426
7222	5335
51362	3178
26589	51116
1479	51585
6917	57572
10921	6729
5626	8820
4700	4705
3678	3693
10949	29894
10613	208
916	6850
259307	3843
29117	1855
23191	6853
7186	3604
6155	57418
3192	6727
10465	51362
4163	4176
54205	6622
3609	6949
11034	7353
8851	815
23	9276
56990	5879
930	974
28977	64960
6124	8891
9451	3320
6130	3608
5162	9641
5701	9520
5456	5454
57596	1838
6496	5080
6921	8453
6135	6155
220988	58509
6667	6663
6124	8894
219541	80306
10713	6431
4538	4697
1967	79882
10256	8315
339122	6625
1107	22806
948	3655
324	5515
4161	434
5228	7422
3737	3741
4092	5606
6233	2000
9775	26986
4286	2932
64978	51650
7102	84248
2151	1894
6774	5594
6517	208
908	23019
4924	5742
6721	22937
5696	5683
10412	6130
2731	81793
26156	51631
401541	79172
409	5894
11097	2733
56945	10573
57332	7528
116541	51649
2081	3320
1654	22913
6426	51729
64963	7818
5970	3659
8850	22933
11224	6193
8467	1789
9146	4088
55127	2091
3661	1387
10919	23028
25855	8819
3550	27339
6191	8665
57562	9141
6137	51631
1639	23299
6208	55681
114609	5610
6137	2197
3739	54212
5062	5695
6777	6143
6469	8643
5715	5706
3550	1655
1285	3685
116832	25873
6208	51602
4736	6125
5702	5687
196528	6599
5148	2885
50628	10252
8559	7307
2885	7409
10946	140890
9349	6144
58517	11052
22826	23398
114990	7042
665	55816
387082	6772
10810	60
6156	6175
10524	3621
10193	9101
4724	374291
5770	2099
8665	6230
10236	1659
27257	54867
7529	6543
11224	4670
30837	5295
6908	5452
9939	1665
57523	23287
7428	6624
1999	2617
6132	23277
6829	23481
10978	5093
79735	54505
23682	7046
3853	51019
7157	9013
7862	11143
3178	56949
8986	466
5865	4089
10015	6455
8683	51340
6921	7428
51132	3984
51362	23517
27316	9775
57109	2100
8663	6227
3921	6123
23450	6637
3066	7750
3866	11067
10283	6633
10114	355
309	7163
8065	51138
9086	1983
9611	6597
8607	6500
11137	10514
1915	23095
27339	58509
4702	4709
9652	5394
30835	3385
8861	3670
4330	2033
85445	57610
6632	26986
6132	6206
57187	11052
8451	9688
26156	3921
6143	8662
6235	4670
116541	740
1654	10594
9612	7026
5434	1161
5089	55625
1660	10450
4152	8638
65003	51650
7307	94104
6548	9448
10471	2023
79002	58517
4535	4716
6125	6128
6311	6310
5094	51362
6138	6156
4673	6142
6884	4750
9063	9569
28957	114294
4350	2192
2874	9682
4921	6464
10856	10155
6749	905
9874	25842
3842	5236
8342	11224
10239	8546
25804	22938
3265	22806
4211	3205
5621	857
23450	4236
182	4242
79050	3312
23521	84893
6194	6146
23451	6634
5709	990
6406	7051
9939	10450
10477	10055
387082	3312
7979	54973
10284	9688
2313	4093
9648	9126
225689	7041
5356	9343
2319	857
4673	6205
6385	5829
5144	5294
6631	6122
9790	4839
53981	3181
6210	4904
55660	51593
140890	6430
6159	81027
142	64151
896	1027
6453	8867
8557	4193
51318	51264
65080	29093
55646	1660
6169	6230
4714	4731
6601	5432
23054	7277
3727	5594
5163	5164
6129	55226
5515	6198
116540	64975
7088	5451
6908	284403
79172	91687
6434	7756
6210	25873
4841	55269
5204	7161
3659	4790
5694	5695
51642	51073
6753	2770
2829	6375
29127	3309
81788	4089
6138	2286
9793	5799
5578	6616
3192	2091
9646	9669
10540	9641
1660	6209
11161	4905
4856	3479
834	10392
25920	6924
5174	6550
51340	23013
5345	89777
6917	9125
6253	3842
10018	5602
81608	8886
4000	2010
56616	27429
245711	5511
51428	51340
6648	1472
5260	5261
6188	6160
27316	4670
25962	27336
9391	11218
26092	4001
1107	10915
10465	25804
8896	22985
11168	6426
55660	11244
5467	5037
6176	6164
5707	5717
27190	55540
6258	7421
4915	10755
3688	7057
3190	10992
51755	79002
2035	960
84342	10466
5861	3096
80145	25949
64976	84311
5683	5705
57187	6430
6281	9869
6154	1660
7189	3035
6138	51121
51260	29888
1654	51645
253980	5111
8819	5931
3728	80279
29760	3937
9188	6143
11017	5496
1382	896
2071	672
4297	55617
6208	8661
1742	3736
57703	51645
55154	7341
6622	2534
6748	6188
89780	64840
51340	26986
29984	1730
6752	2770
4677	8662
10399	6203
7919	8175
6640	23095
8732	10059
142	6117
6207	10528
51604	128869
80789	26173
6201	55299
84811	9129
5537	506
5473	50813
10592	9918
23612	30844
29979	8933
1479	81608
9092	4236
5858	7040
5580	7074
4853	1272
5202	49856
22803	54472
3660	2033
4707	4728
5579	695
8224	6854
6229	6230
122704	54148
6144	4691
5300	57062
79228	22826
2776	2914
9641	2289
6132	81608
7189	5049
10480	8667
51428	7307
3624	4171
4435	3091
5451	4790
219927	116541
4604	7273
5925	672
57187	22938
4233	3082
1822	23543
2547	7157
220988	10492
1464	55729
4641	1974
5989	4093
405	9321
116832	6175
23020	6430
613	5335
57819	4670
8559	9785
7392	2521
7917	9804
4720	4716
10569	10992
5931	9739
25804	27339
3185	1660
1844	5595
176	4317
6191	8662
176	4314
1499	10076
10036	6602
11007	55816
4862	2033
5713	4998
2035	1029
4487	7091
9853	2801
55094	26986
1946	2042
26155	4839
11056	5687
64963	65008
6637	55692
491	9351
1398	23624
5707	5710
11224	10969
10661	5566
9801	64983
8631	2533
5718	10959
23246	6128
22908	9217
5701	5700
6201	57062
22826	51639
58509	9410
2707	7082
5079	6908
51684	169792
9403	55757
10298	1743
5710	5715
23640	55791
5928	7090
[truncated: 63,536 more rows]

## Sheet: Gene degree PIN
Entrez GeneID	Degree
9904	30
3964	4
5878	16
65005	73
5347	48
6310	153
4086	110
56945	74
4141	53
2957	49
10713	128
54963	2
5908	9
3932	99
5290	19
9533	63
3611	52
2885	208
1915	274
4356	26
6176	133
51642	72
5871	4
8666	78
5162	51
22827	149
123169	4
51263	72
7257	10
4236	128
5682	83
3185	105
27339	171
140885	7
6884	75
23499	15
6464	113
4752	3
51776	7
57154	70
2275	21
10197	60
6229	213
3579	21
9126	56
23521	165
6124	242
25804	163
23246	44
6191	140
10001	54
114783	1
5122	4
11143	38
26156	113
3561	21
9939	166
5454	7
84811	127
6130	221
8202	52
9277	67
4163	183
3606	7
2131	4
55742	8
84296	3
7818	80
7189	296
116540	72
131034	16
55153	25
79797	19
5928	124
25873	163
6205	158
4542	11
4869	147
9968	44
10921	189
6156	212
1736	106
7074	18
23283	2
79753	27
6637	146
689	9
50628	46
6146	125
2058	20
23450	221
1665	253
4436	60
51428	155
7114	10
23097	34
5702	95
23451	211
8208	12
57794	4
7428	179
7458	37
7919	158
6625	191
6132	220
3688	85
6711	16
2035	119
27044	13
10528	127
3265	66
23350	140
51241	7
11156	81
6194	167
1398	64
26135	11
6208	149
5687	100
10189	158
9092	192
8573	37
207	105
8971	98
6161	122
6202	138
7536	138
6197	23
220082	3
6210	224
4176	56
84893	5
9416	155
6228	128
7284	108
25942	107
5373	42
10946	188
6000	12
7046	152
1499	131
4286	18
5595	111
5496	130
64979	72
55030	3
6714	198
1184	4
9879	142
1017	131
1107	114
1938	149
25	98
23020	187
613	37
11091	60
22948	30
1991	29
4758	4
22800	27
3066	140
3188	40
10465	128
1649	17
7916	25
9861	50
6403	8
2768	25
1936	25
9282	46
92856	25
3312	245
85445	5
10159	1
5015	4
6136	170
203068	50
65008	72
2963	70
8900	49
79590	73
6251	4
10694	9
3800	7
6235	112
6147	209
51593	164
6206	128
22894	21
55660	183
8464	29
4707	37
84446	4
9796	23
2664	14
9128	179
857	86
116985	4
8915	25
9804	18
2873	23
11200	33
22826	140
9641	263
6477	30
3609	127
10785	2
5438	45
408	48
5899	5
8451	56
5300	63
8856	7
6627	221
5578	166
8295	76
220988	82
1024	70
55666	4
64975	73
5196	9
3689	45
7421	52
60491	34
11325	10
10036	29
7704	80
7307	279
51639	149
6432	157
7874	49
54810	5
25874	1
2992	9
22859	6
26121	134
222389	6
7184	44
8449	141
65003	72
5717	85
5688	104
55705	26
6667	96
5699	36
10576	31
1020	50
5783	19
8996	13
252969	5
167838	2
6426	202
5714	77
28998	89
9513	52
4736	180
11127	7
7852	26
4193	43
57175	4
9686	2
6168	120
4673	149
80145	133
11007	126
55696	155
998	83
10949	36
10971	98
1045	11
10467	10
51562	17
6227	96
339122	154
6154	120
9584	134
23265	20
57819	190
7465	26
27257	46
1615	53
51434	9
8338	3
5436	51
6635	138
9798	8
29883	10
740	72
9188	111
26354	101
1643	28
257397	5
5426	68
84311	72
8450	9
6201	235
10291	215
5909	10
1662	68
1981	130
6016	11
9669	78
367	133
9785	206
64145	5
3187	131
54797	33
7431	110
8817	4
8663	126
54386	12
8793	44
10094	21
7162	1
4998	73
3577	12
2801	21
10935	4
10428	3
3065	199
7529	143
382	102
6921	50
8520	35
2870	14
5111	97
57144	11
10445	36
2912	4
5984	47
9412	74
3735	16
2130	138
7341	71
8502	9
2961	61
1999	29
51755	132
708	29
90390	31
84060	42
163702	4
1285	18
2908	81
3837	83
64965	76
23481	59
116832	65
5331	10
1176	17
775	9
8737	30
3146	71
51631	134
55294	16
164656	3
5690	47
387082	72
274	26
26155	32
3832	14
10594	186
7329	99
27316	126
55720	21
9221	112
80306	36
405	29
3608	144
4670	292
3308	120
84231	3
2903	23
79869	22
6617	18
4313	32
10919	43
10642	101
4690	65
317	13
3981	17
9368	41
55299	107
821	35
3014	50
9295	141
56259	130
80817	6
5058	61
311	7
79094	3
3978	30
6232	36
65080	77
213	12
5886	14
4846	15
81628	32
81559	4
6189	244
84106	5
9112	37
64769	30
89885	5
24148	196
5272	25
10749	7
1365	6
7750	29
2618	19
1946	8
11051	145
10989	37
6137	149
9943	11
4035	58
5451	43
54622	13
64981	73
6118	88
2956	44
25962	159
23658	29
6601	99
8676	10
23091	35
1051	45
5770	38
10302	18
4724	35
7862	22
4716	37
11161	52
8658	13
7469	27
10856	145
26508	11
4691	143
1846	7
28973	74
4212	4
10972	13
10399	124
925	11
4217	34
2959	125
186	8
2188	17
8349	20
8467	120
1460	89
3054	38
27258	92
56893	143
2353	52
55257	19
22883	11
79661	4
7532	275
8189	44
5245	17
9443	54
7533	55
4999	32
83985	25
5787	20
6338	10
5781	105
22916	157
5719	82
3488	17
1654	143
7001	13
6872	73
128312	16
10102	2
51182	2
9444	19
3135	23
2100	42
6850	71
208	18
2017	25
4036	43
23392	45
5884	21
245711	16
8841	80
10213	60
57381	10
7185	39
6917	83
10286	147
2048	32
221079	1
7171	2
6157	147
11052	150
6812	19
9136	55
6144	126
100101267	15
6732	135
10048	32
6829	52
6636	149
1778	32
10524	93
23429	17
23654	4
6616	32
64783	132
375	41
9040	15
11137	120
2972	18
5198	13
6597	92
3192	222
57562	63
5499	86
51764	8
526	32
11066	26
596	70
55646	128
5156	25
3798	8
55015	16
114034	25
3752	1
6881	186
10412	41
6442	6
2091	261
7150	156
6357	8
5557	27
8065	23
9775	161
6427	171
3190	134
5925	130
3236	3
54474	13
5718	55
11056	22
9051	38
1973	78
2145	1
7039	15
6709	37
9074	1
9987	21
84292	77
10605	3
29127	52
6632	172
1958	13
10274	17
10514	105
4004	6
6314	24
6430	152
54148	73
6619	18
6129	233
10480	14
27097	24
6728	13
4192	15
4088	187
1612	11
5356	166
3815	53
134353	11
4215	32
3861	4
6158	122
7805	20
1284	19
6169	91
85302	15
10939	9
325	12
3064	62
8819	61
6628	244
5553	7
1406	11
4703	6
5481	20
27185	18
1601	22
23029	34
523	33
2033	212
3428	8
29899	7
6908	178
26013	2
5997	27
4725	35
6446	48
29074	72
26589	78
2902	46
5371	57
6752	6
7090	9
6150	72
128308	72
51128	17
63875	84
2049	6
81932	1
11224	136
6774	97
8559	127
80279	18
9793	8
6257	28
6203	189
55193	10
8412	37
142	78
23398	154
2661	35
6207	190
10221	4
6217	162
6895	8
3727	23
1605	19
2962	71
8027	17
1019	57
9146	49
79711	39
2150	11
259307	26
10236	122
79663	1
79873	29
1314	25
6193	153
3728	37
9343	197
5708	99
55967	35
6832	1
8906	8
8607	152
2894	3
10318	10
10285	154
1445	37
6138	129
6508	4
54468	22
29889	39
6155	187
23	39
8089	28
50944	20
51388	18
51741	5
5336	35
5701	120
7356	4
3480	50
5870	20
8893	66
10241	47
5777	87
5036	52
57510	16
5071	28
83858	3
4792	61
1026	53
4851	52
348487	5
2891	8
575	6
4745	2
5709	74
9500	38
5599	66
1490	10
2563	2
1656	29
29763	19
58517	128
8665	50
84126	8
4194	23
147687	6
6749	82
6165	121
27341	19
9493	42
7052	28
1287	11
9670	8
811	58
1956	149
472	46
10401	25
10111	55
84365	1
5707	104
4261	11
58	89
6143	180
6837	34
57129	72
7148	7
10969	105
10231	1
55791	91
10262	197
6745	9
2803	7
4116	86
4773	18
79801	38
6643	19
114294	72
2114	17
3596	5
4705	35
7322	11
2002	23
1479	46
29110	17
8175	202
56616	10
9589	164
6183	77
25945	5
65083	37
3069	37
55234	127
836	121
5887	37
5970	106
10483	14
6181	116
10629	22
9814	29
23524	160
7182	17
1659	156
3817	12
8317	28
6428	42
27230	5
8764	45
6195	28
658	59
8615	32
51021	81
64978	75
6631	152
9337	25
1642	77
83443	76
2165	2
1816	5
2982	2
10569	155
3376	87
339344	2
10567	32
983	129
6726	3
55233	5
2780	2
9140	29
3026	7
7041	22
1259	2
6658	1
369	21
51362	173
57187	127
719	1
11214	15
3838	45
91147	1
6233	222
30011	36
124995	73
861	24
1315	46
10755	27
6431	187
6434	139
5710	85
57703	156
2258	2
9114	34
9790	63
83452	5
64320	2
190	8
79706	16
3921	110
71	90
641	37
81565	8
6135	170
84767	3
23043	64
4700	40
8872	18
9021	25
5562	13
3181	104
8723	11
2014	2
64318	28
5217	38
999	37
6457	35
29946	3
9643	22
1737	14
54948	72
1977	103
10097	32
2770	49
1027	39
7057	37
23054	41
56950	21
9833	10
80012	11
9276	97
80228	5
55707	4
6133	18
2060	39
8667	45
7572	20
2516	22
5880	16
11060	20
56924	4
7718	11
7026	13
51295	14
1513	5
6204	102
200931	1
3643	71
3091	31
5295	130
10069	2
8493	27
9442	33
51008	3
995	23
6209	128
3716	68
55272	38
662	6
5433	50
1399	43
10284	66
3636	12
79643	12
22976	17
3183	136
3018	9
8644	5
4771	29
4701	38
5696	36
8328	70
2335	74
7409	67
6159	122
2068	57
3481	16
54464	30
6429	176
6045	64
10099	2
5567	7
6185	13
64951	73
6877	58
4926	14
3725	109
65123	12
5435	62
64426	23
661	17
6453	24
3029	1
351	79
7534	136
902	34
529	25
26015	91
55929	25
5716	53
6399	13
953	2
8220	157
6167	72
2066	22
1282	20
580	36
28512	6
2071	79
5747	84
27161	6
4087	165
8563	129
5045	27
5034	26
8651	34
57576	6
84305	5
1544	1
1740	35
26986	192
51645	154
1604	6
867	87
7436	7
4317	6
54413	6
4733	19
3013	13
7153	53
22900	7
2219	2
2149	15
4172	40
4677	33
1676	20
939	5
7170	17
11144	7
8321	6
3627	5
55599	23
8878	32
4841	27
2547	90
814	7
1508	20
9611	65
11040	8
4343	127
10283	76
6364	2
943	8
10505	2
80829	37
5441	62
4535	40
6882	35
29102	22
5695	48
219927	72
27342	13
55768	2
4793	29
2305	4
23557	36
2274	42
51305	7
137735	2
2316	58
5566	146
116541	72
9652	43
7525	25
9322	15
84528	31
9729	18
57670	8
9261	21
92259	72
5728	30
6839	22
9129	162
6727	108
8394	10
27243	12
11337	18
2597	58
57122	10
27236	4
10657	38
9915	4
27336	136
5167	1
550	11
60314	2
3355	2
80331	3
64837	7
5660	12
5694	51
54487	23
64746	4
64976	72
2968	42
3309	130
338599	5
10131	42
6657	4
4715	43
738	2
54107	32
8073	10
6925	40
3329	96
7407	36
64750	60
148170	2
10643	127
26128	13
56901	13
5706	70
10920	21
3590	3
2318	20
8470	18
7775	1
154810	7
840	46
72	100
80022	6
9559	4
23612	66
3326	75
4329	1
124590	1
2638	9
55131	112
11017	127
23624	6
1134	4
2923	18
7764	24
83700	5
1058	54
6687	6
10613	51
7222	19
5626	3
3678	24
916	17
29117	19
23191	16
7186	140
54205	31
11034	9
8851	20
56990	1
930	19
28977	74
9451	21
5456	4
57596	20
6496	7
219541	37
4538	14
1967	66
10256	15
948	12
324	25
4161	3
5228	4
3737	16
4092	40
7102	1
2151	6
6517	35
908	53
4924	10
6721	15
2731	2
401541	11
409	49
11097	2
57332	50
2081	11
64963	72
8850	73
55127	31
3661	15
25855	18
3550	132
1639	32
114609	13
3739	13
5062	56
6777	45
6469	5
5715	44
196528	10
5148	7
9349	132
114990	3
665	8
10810	4
10193	3
30837	10
57523	1
10978	64
79735	13
23682	6
3853	5
7157	238
3178	203
8986	8
5865	9
10015	30
8683	159
51132	10
57109	3
3866	49
10114	28
309	8
9086	2
4702	35
30835	3
8861	23
4330	1
9612	65
5434	74
5089	20
1660	281
4152	13
6548	8
10471	9
79002	127
6125	216
6311	19
5094	51
9063	17
28957	72
4350	28
2874	24
4921	4
9874	8
3842	70
8342	105
10239	15
4211	21
5621	33
182	7
79050	38
6406	6
10477	12
7979	12
2313	8
9648	5
225689	6
2319	8
6385	11
5144	9
53981	87
140890	50
896	34
8557	7
51318	72
4714	39
5163	6
5515	51
7088	67
79172	41
5204	11
3659	7
6753	3
2829	2
81788	5
9646	35
10540	11
4856	14
834	30
25920	32
5174	19
51340	159
5345	13
6253	2
10018	11
81608	24
4000	28
6648	16
5260	6
6188	211
9391	48
26092	2
8896	132
11168	4
5467	16
27190	2
6258	15
4915	22
84342	7
5861	31
5683	68
6281	11
51260	2
253980	8
29760	18
1382	1
4297	42
1742	95
55154	2
6622	39
6748	12
89780	11
29984	9
6640	21
8732	31
51604	10
80789	15
5537	33
5473	11
10592	17
29979	36
5858	6
5580	95
4853	17
5202	24
22803	21
3660	12
5579	65
8224	3
122704	72
79228	127
2776	42
3624	14
4435	10
4604	2
4233	37
1822	85
1464	8
4641	8
5989	13
7392	20
7917	55
4720	36
5931	80
1844	3
176	17
4862	8
5713	75
4487	17
9853	4
55094	76
491	6
10661	6
9801	72
8631	6
22908	5
58509	155
2707	12
5079	14
51684	23
9403	3
10298	12
23640	4
373156	66
80025	5
167227	29
60313	3
7056	6
2029	6
3516	30
5335	96
11030	46
80318	5
10877	1
29091	3
2057	33
8797	15
2965	82
2960	53
5093	71
6286	8
5320	6
79959	8
84991	140
4809	255
4722	38
5902	22
6569	10
9555	2
10438	4
2246	14
8092	4
5422	42
6015	62
2171	10
1072	34
11338	280
7846	120
146	6
302	33
653121	17
10363	20
339	6
8507	2
245812	2
55611	10
4218	17
57804	21
4089	155
55211	7
60626	13
7280	34
6256	74
1875	15
26574	42
3799	21
80028	2
5829	64
9097	19
4686	252
4050	3
10714	21
7068	35
57176	32
885	6
5684	83
1847	2
9045	118
8318	17
2	27
10574	16
415116	1
6092	8
10025	38
8831	14
6294	14
11244	38
58533	16
83941	1
8078	11
51191	4
51699	7
10623	19
4839	79
6002	11
6880	56
3419	24
3214	3
10534	21
6612	18
57511	7
94104	127
659	38
80155	18
5900	18
10575	60
3493	3
26017	1
7006	22
1859	8
5000	20
1434	42
51023	72
6170	113
6605	49
7528	37
8499	10
1763	17
2040	10
5213	25
1968	85
6142	180
64946	43
2549	27
10040	20
94274	10
5836	11
5786	13
10276	8
8899	158
387755	4
54536	7
10421	166
286223	4
9266	14
516	12
2202	8
1232	16
2810	30
10938	5
51035	10
9271	2
3569	5
6134	163
129685	10
1345	2
23277	59
10654	7
5468	26
9439	43
7048	36
3551	52
10474	41
4735	10
1022	59
23414	7
11335	49
4155	42
7352	4
100	7
9184	13
4143	10
4697	37
24137	10
9231	9
55304	2
7079	2
5337	21
9688	64
1820	10
645832	26
57647	3
55902	1
112840	3
64422	6
11164	6
2209	12
4110	60
2185	64
2967	55
5866	4
3055	51
860	24
10735	16
81929	27
10636	8
27250	6
6878	75
7709	20
3556	13
5859	21
7097	18
4751	10
9854	1
3221	3
7083	18
8148	37
5631	13
9229	15
4692	20
4620	4
23466	2
90865	2
2921	2
9638	45
6919	53
51478	3
51649	73
8405	20
1123	8
8227	3
84844	33
6613	29
56998	9
23111	3
585	1
9212	16
4488	12
4137	43
1965	63
9306	14
7408	23
633	16
10200	23
6122	251
1108	39
3925	12
5609	16
64399	3
5440	52
4602	18
25778	12
2948	11
5663	49
2869	17
54512	31
6776	51
9001	54
6119	64
404672	11
6678	16
70	31
5784	6
10458	17
79666	21
9737	37
5745	8
6695	3
2157	14
8031	7
2475	15
1281	10
5598	17
55024	2
6629	187
50848	14
23315	1
84966	28
22953	3
7920	16
54534	72
27134	5
242	2
406	11
291	11
59	118
55851	6
83860	15
55093	16
84441	4
4738	29
54874	8
8661	117
10092	9
2977	5
1978	15
6633	196
9516	4
1163	10
79633	1
81892	3
84321	127
6942	3
65095	11
55681	102
79088	7
143187	5
79813	27
1964	13
4709	37
112885	11
890	43
55140	7
64432	73
6993	8
156	34
84232	3
8473	28
84033	4
54763	3
5437	75
8671	4
124401	1
10607	37
24144	157
5830	18
23186	37
163859	2
51291	2
4144	7
57142	25
54780	2
5564	130
2775	31
27000	36
10915	142
8655	64
6383	23
4068	11
8567	8
10656	16
891	49
7136	6
9320	7
8241	6
6599	89
115727	2
374291	38
8662	143
8805	26
7404	2
1212	6
6096	3
6609	2
3007	98
8804	7
23371	6
1600	22
571	10
5906	35
55661	38
6502	36
25913	7
5864	16
4956	5
7415	75
27148	9
6498	70
10250	172
5432	60
5359	70
29107	5
8428	30
115106	2
79571	10
9969	39
51807	8
2647	24
10466	9
2913	5
151871	16
6546	6
6741	109
9076	10
4804	31
64421	6
10492	102
80198	12
282991	17
10980	73
138046	11
6634	199
2976	14
8853	11
64425	13
50856	1
6059	43
1031	14
6935	22
6772	80
2248	6
9978	55
7086	12
57708	2
7277	92
6811	20
8905	14
6275	19
5001	23
2175	24
1827	8
23774	14
10109	13
79833	16
81620	15
355	34
6840	13
8085	16
4726	38
6280	6
27034	14
473	16
6900	8
1380	10
29882	19
820	5
23762	2
5724	4
9169	8
653808	3
54093	1
65057	9
2634	12
26225	4
11076	3
467	11
23168	7
7203	25
284004	9
3795	11
353	6
9411	3
151888	4
29088	82
4292	47
147	9
196	28
2200	11
79948	37
308	10
83939	16
30008	32
26173	13
2197	88
10519	14
4914	33
7514	94
79003	7
22828	25
1912	21
4591	29
54921	7
4077	4
84466	22
929	9
1974	42
401	4
9933	55
115650	2
11044	14
6103	12
50649	4
202333	2
10987	34
58512	7
23236	12
9722	7
4704	38
2099	177
4162	3
55717	38
10096	14
51116	75
4093	104
1603	9
27018	14
6656	1
1876	17
773	7
23269	11
54507	10
8204	28
125950	5
26258	29
6775	9
57096	3
23360	6
2159	18
4931	39
22927	22
23641	27
1942	12
10618	7
10006	20
6647	10
10253	11
51147	11
8239	9
7166	4
10892	10
5867	21
5147	24
8674	10
6500	74
7223	9
221037	4
4928	63
4654	39
762	3
4698	38
25788	14
7220	18
6160	154
9260	20
4842	28
904	42
9815	12
3458	4
627	10
11006	2
55209	3
1457	199
1616	43
26277	10
7430	53
1000	20
5883	26
549	1
6938	14
8673	10
2911	12
6223	90
54998	2
1655	245
6845	12
901	2
10243	10
9318	25
1174	15
8038	13
51068	14
25894	1
5903	22
64092	1
51427	2
5780	3
8784	4
143098	7
8161	51
2323	3
64843	2
1759	44
7975	9
27301	9
7267	1
5479	12
6654	67
8290	30
7581	1
23513	6
6421	52
10611	8
3101	6
5795	12
23673	17
10818	20
8471	13
23107	75
1053	13
22913	95
2966	52
5998	17
57634	19
403	10
283820	2
51497	65
722	9
5413	13
6520	16
9869	81
9441	35
6117	111
10521	158
1852	3
56547	3
60312	9
54819	9
266812	7
5981	59
10482	30
64105	41
3280	20
5705	92
4204	9
5828	6
1837	15
23522	14
90	61
10244	9
4221	22
4085	25
231	9
6567	2
2199	20
3558	8
4188	100
5801	4
55728	15
5501	29
3958	18
5110	13
80153	5
6288	7
1910	7
6867	8
2934	23
9615	3
55759	25
4717	35
7161	32
4311	12
83548	7
92609	10
6396	55
10190	9
2220	2
10155	44
7020	21
6478	11
11177	45
81793	10
170506	10
3615	15
3703	7
51019	13
2242	18
2796	2
29990	4
26060	12
5582	47
3651	8
2192	18
2804	12
9328	13
9147	19
6860	9
5824	20
3706	5
2670	22
8717	24
5394	52
5876	12
3726	15
140735	12
7784	3
2004	7
831	10
3133	6
79622	27
7100	5
1674	14
6340	8
3297	29
2079	26
348995	9
23493	10
3059	13
55231	4
6352	15
9219	60
7372	9
3791	42
521	12
54331	14
1629	1
5293	12
79754	5
10589	25
29993	10
8932	37
23309	30
3060	3
55701	4
4750	14
93	14
84817	5
926	3
10278	7
8312	36
4711	36
6462	45
55109	14
10254	14
1234	34
57459	22
51103	12
55168	72
7791	15
4599	13
5995	2
6175	245
6843	7
3856	20
29966	7
54676	4
8536	10
54812	5
148327	1
1152	6
2826	8
84876	4
135458	12
55827	7
6262	14
5571	6
6305	2
4609	146
10726	13
3211	9
1857	25
56144	14
54606	63
1453	17
339967	1
29911	16
5917	12
64324	6
9515	4
399	6
10691	11
80124	3
9667	4
6641	9
6402	11
7351	4
3454	20
3276	48
92292	1
2132	10
26086	6
10992	198
10844	4
57530	7
6886	19
7391	5
64949	74
8660	39
51585	75
79849	8
[truncated: 7,581 more rows]

## Sheet: MGN-FC
Entrez GeneID 1	Entrez GeneID 2
10057	10257
10057	10606
10057	158
10057	197257
10057	2618
10057	2745
10057	2805
10057	471
10057	51022
10057	5198
10057	5471
10087	5236
10087	55276
10157	10599
10157	11309
10157	1152
10157	1158
10157	121278
10157	158
10157	28231
10157	28232
10157	28234
10157	3176
10157	36
10157	38
10157	4524
10157	5053
10157	53919
10157	55089
10157	56922
10157	64087
10157	6520
10157	6541
10157	6542
10157	6566
10157	6570
10157	6571
10157	6579
10157	6799
10157	6817
10157	7166
10157	7299
10157	7498
10157	84889
10157	89874
10165	10560
10165	11136
10165	11343
10165	1373
10165	160287
10165	189
10165	224
10165	226
10165	229
10165	230
10165	2710
10165	2712
10165	2713
10165	2806
10165	2954
10165	3081
10165	316
10165	3242
10165	3795
10165	383
10165	3939
10165	3945
10165	3948
10165	435
10165	445
10165	4837
10165	5009
10165	5053
10165	51166
10165	51179
10165	51268
10165	5172
10165	54363
10165	55293
10165	6519
10165	6573
10165	6821
10165	80704
10165	8604
10165	8854
10165	9057
10165	9123
10165	92483
10165	9380
10165	9415
10165	9615
10166	1373
10166	197257
10166	2180
10166	2181
10166	22305
10166	366
10166	384
10166	435
10166	445
10166	5009
10166	51703
10166	83884
10166	84693
10257	10606
10257	158
10257	197257
10257	2618
10257	2745
10257	2805
10257	471
10257	51022
10257	5198
10257	5471
10312	127124
10312	226
10312	229
10312	22934
10312	230
10312	23545
10312	245972
10312	245973
10312	26503
10312	2990
10312	3036
10312	3037
10312	3038
10312	3073
10312	3074
10312	50617
10312	51181
10312	51382
10312	51606
10312	523
10312	525
10312	526
10312	527
10312	528
10312	529
10312	533
10312	534
10312	535
10312	7358
10312	8992
10312	90423
10312	9114
10312	9123
10312	9296
10312	9550
10312	9942
1036	10554
1036	10555
1036	1178
1036	137964
1036	1491
1036	1582
1036	160287
1036	1644
1036	1757
1036	27430
1036	2805
1036	29124
1036	3028
1036	3292
1036	36
1036	38
1036	3939
1036	3945
1036	3948
1036	4128
1036	4129
1036	4143
1036	4144
1036	50814
1036	5321
1036	55293
1036	55326
1036	56894
1036	56895
1036	56922
1036	57678
1036	60386
1036	64087
1036	6821
1036	7299
1036	7923
1036	875
1036	9123
1036	9227
1036	92483
10396	10400
10396	10768
10396	10797
10396	10975
10396	115286
10396	125965
10396	128
10396	1327
10396	1329
10396	1337
10396	1339
10396	1340
10396	1345
10396	1346
10396	1347
10396	1349
10396	1350
10396	1351
10396	1537
10396	170712
10396	1757
10396	191
10396	2098
10396	2108
10396	2109
10396	2110
10396	23743
10396	23761
10396	25902
10396	27089
10396	27430
10396	285216
10396	29796
10396	29958
10396	341947
10396	4143
10396	4144
10396	4512
10396	4513
10396	4514
10396	4519
10396	4522
10396	4524
10396	4548
10396	4833
10396	5337
10396	55349
10396	57194
10396	635
10396	7381
10396	7384
10396	7385
10396	7386
10396	7388
10396	80068
10396	84701
10396	8760
10396	9167
10396	9377
10400	10768
10400	10797
10400	10975
10400	115286
10400	125965
10400	128
10400	1327
10400	1329
10400	1337
10400	1339
10400	1340
10400	1345
10400	1346
10400	1347
10400	1349
10400	1350
10400	1351
10400	1537
10400	170712
10400	1757
10400	191
10400	2098
10400	2108
10400	2109
10400	2110
10400	23743
10400	23761
10400	25902
10400	27089
10400	27430
10400	285216
10400	29796
10400	29958
10400	341947
10400	4143
10400	4144
10400	4512
10400	4513
10400	4514
10400	4519
10400	4522
10400	4524
10400	4548
10400	4833
10400	5337
10400	55349
10400	57194
10400	635
10400	7381
10400	7384
10400	7385
10400	7386
10400	7388
10400	80068
10400	84649
10400	84701
10400	8694
10400	8760
10400	9167
10400	9377
10554	10555
10554	10993
10554	11343
10554	117247
10554	1178
10554	130013
10554	137964
10554	1491
10554	160287
10554	216
10554	226
10554	229
10554	230
10554	2710
10554	2712
10554	2713
10554	29124
10554	3795
10554	3939
10554	3945
10554	3948
10554	4023
10554	501
10554	51179
10554	5172
10554	5320
10554	5321
10554	53354
10554	54363
10554	55163
10554	55229
10554	55293
10554	55326
10554	55350
10554	56894
10554	56895
10554	57678
10554	60490
10554	6821
10554	79646
10554	79717
10554	80025
10554	8398
10554	875
10554	8875
10554	8876
10554	9123
10554	92483
10554	9615
10555	10993
10555	11343
10555	117247
10555	1178
10555	130013
10555	137964
10555	1491
10555	160287
10555	216
10555	226
10555	229
10555	230
10555	2710
10555	2712
10555	2713
10555	29124
10555	3795
10555	3939
10555	3945
10555	3948
10555	4023
10555	501
10555	51179
10555	5172
10555	5320
10555	5321
10555	53354
10555	54363
10555	55163
10555	55229
10555	55293
10555	55326
10555	55350
10555	56894
10555	56895
10555	57678
10555	60490
10555	6821
10555	79646
10555	79717
10555	80025
10555	8398
10555	875
10555	8875
10555	8876
10555	9123
10555	92483
10555	9615
10558	2181
10558	22305
10558	2531
10558	259230
10558	427
10558	51703
10558	55512
10558	8560
10558	8879
10558	9517
10560	11136
10560	1738
10560	189
10560	216
10560	223
10560	224
10560	226
10560	229
10560	230
10560	26
10560	2653
10560	2731
10560	275
10560	2806
10560	314
10560	3795
10560	4837
10560	4953
10560	501
10560	5053
10560	51179
10560	54363
10560	55163
10560	55191
10560	6519
10560	6573
10560	6821
10560	7086
10560	7299
10560	80704
10560	8277
10560	84076
10560	8604
10560	8854
10560	9380
10599	11309
10599	1373
10599	26279
10599	28231
10599	28232
10599	28234
10599	30814
10599	383
10599	435
10599	445
10599	5009
10599	5319
10599	5322
10599	53919
10599	64600
10599	6579
10599	7054
10599	81579
10599	8399
10606	158
10606	1582
10606	2030
10606	22978
10606	2618
10606	2745
10606	3177
10606	4128
10606	4129
10606	471
10606	51022
10606	5198
10606	5471
10606	6470
10606	6539
10606	6821
10606	7498
10606	89874
10606	9057
10606	9415
10654	10682
10654	10858
10654	11001
10654	1109
10654	11112
10654	130013
10654	131669
10654	1384
10654	1581
10654	1582
10654	1591
10654	1593
10654	1595
10654	1629
10654	1717
10654	1718
10654	1892
10654	19
10654	2222
10654	2224
10654	23600
10654	2639
10654	27034
10654	3030
10654	3032
10654	3033
10654	3034
10654	3156
10654	3295
10654	3422
10654	383
10654	4047
10654	4597
10654	4598
10654	50814
10654	51268
10654	51302
10654	570
10654	58510
10654	593
10654	594
10654	6307
10654	6309
10654	6342
10654	6713
10654	6718
10654	7054
10654	7108
10654	80270
10654	8309
10654	9023
10654	91734
10654	9420
10682	10858
10682	11001
10682	1109
10682	11112
10682	1384
10682	1581
10682	1582
10682	1591
10682	1593
10682	1595
10682	1629
10682	1717
10682	1718
10682	1892
10682	19
10682	2222
10682	2224
10682	23600
10682	2639
10682	27034
10682	3030
10682	3032
10682	3156
10682	3295
10682	3422
10682	4047
10682	4597
10682	4598
10682	50814
10682	51268
10682	51302
10682	549
10682	570
10682	58510
10682	593
10682	594
10682	6307
10682	6309
10682	6342
10682	6713
10682	6718
10682	7054
10682	7108
10682	80270
10682	8309
10682	9023
10682	91734
10682	9420
10768	10797
10768	10975
10768	115286
10768	125965
10768	128
10768	1327
10768	1329
10768	1337
10768	1339
10768	1340
10768	1345
10768	1346
10768	1347
10768	1349
10768	1350
10768	1351
10768	1537
10768	170712
10768	1757
10768	191
10768	2098
10768	2108
10768	2109
10768	2110
10768	23743
10768	23761
10768	25902
10768	27089
10768	27232
10768	27430
10768	285216
10768	29796
10768	29958
10768	341947
10768	4143
10768	4144
10768	4512
10768	4513
10768	4514
10768	4519
10768	4522
10768	4524
10768	4548
10768	4833
10768	5337
10768	55349
10768	57194
10768	635
10768	7381
10768	7384
10768	7385
10768	7386
10768	7388
10768	80068
10768	84701
10768	8760
10768	9167
10768	9377
10797	10840
10797	10993
10797	115286
10797	125965
10797	128
10797	1327
10797	1329
10797	1337
10797	1339
10797	1340
10797	1345
10797	1346
10797	1347
10797	1349
10797	1350
10797	1351
10797	170712
10797	1738
10797	1757
10797	191
10797	2098
10797	23743
10797	23761
10797	25902
10797	2653
10797	27232
10797	2731
10797	27430
10797	275
10797	285216
10797	2954
10797	29958
10797	3081
10797	3242
10797	341947
10797	4143
10797	4144
10797	4512
10797	4513
10797	4514
10797	4522
10797	4524
10797	4548
10797	4833
10797	51
10797	5337
10797	55349
10797	57194
10797	635
10797	6573
10797	80068
10797	84701
10797	8760
10797	9167
10797	9377
10840	126129
10840	1374
10840	1375
10840	1376
10840	1738
10840	2194
10840	23464
10840	25902
10840	2653
10840	2731
10840	275
10840	285216
10840	34
10840	35
10840	4522
10840	4594
10840	6470
10840	7054
10840	788
10840	80068
10840	8639
10841	118881
10841	131669
10841	22934
10841	3034
10841	34
10841	35
10841	383
10841	5409
10841	58510
10841	9942
10858	1595
10858	1717
10858	1718
10858	1719
10858	2222
10858	2224
10858	3156
10858	3422
10858	4047
10858	4597
10858	4598
10858	50814
10858	51302
10858	6307
10858	6309
10858	6713
10858	7108
10858	7298
10858	91734
10935	2879
10935	2936
10935	5053
10935	5320
10935	8398
10935	9615
10975	125965
10975	126129
10975	128
10975	1327
10975	1329
10975	1337
10975	1339
10975	1340
10975	1345
10975	1346
10975	1347
10975	1349
10975	1350
10975	1351
10975	1374
10975	1375
10975	1376
10975	1537
10975	170712
10975	1743
10975	1757
10975	18
10975	191
10975	2098
10975	2108
10975	2109
10975	2110
10975	2194
10975	23743
10975	23761
10975	2571
10975	2572
10975	27089
10975	27430
10975	2819
10975	2820
10975	29796
10975	29958
10975	34
10975	341947
10975	35
10975	4143
10975	4144
10975	4512
10975	4513
10975	4514
10975	4519
10975	4524
10975	4548
10975	4967
10975	55349
10975	5625
10975	57194
10975	635
10975	6389
10975	6390
10975	6391
10975	6392
10975	6647
10975	6649
10975	7381
10975	7384
10975	7385
10975	7386
10975	7388
10975	788
10975	7915
10975	8050
10975	84701
10975	9167
10975	9377
10993	11136
10993	11343
10993	137964
10993	160287
10993	1738
10993	189
10993	2030
10993	2184
10993	226
10993	229
10993	230
10993	23475
10993	25902
10993	2653
10993	2710
10993	2712
10993	2713
10993	2731
10993	275
10993	2954
10993	3067
10993	3081
10993	3176
10993	3177
10993	3242
10993	3795
10993	38
10993	383
10993	3939
10993	3945
10993	3948
10993	4837
10993	5053
10993	51179
10993	51181
10993	5172
10993	54363
10993	55293
10993	55326
10993	56894
10993	56895
10993	57678
10993	6307
10993	6519
10993	6566
10993	7358
10993	9123
10993	92483
10993	9380
11001	1109
11001	11112
11001	1384
11001	1581
11001	1582
11001	1593
11001	1595
11001	1629
11001	1717
11001	1718
11001	1892
11001	2222
11001	2224
11001	23600
11001	26279
11001	27034
11001	2954
11001	3030
11001	3032
11001	3081
11001	30814
11001	3156
11001	3242
11001	3295
11001	3422
11001	4047
11001	4594
11001	4597
11001	4598
11001	50814
11001	51268
11001	5319
11001	5322
11001	5471
11001	570
11001	58510
11001	593
11001	594
11001	6307
11001	6309
11001	6342
11001	64600
11001	6713
11001	6718
11001	7108
11001	80270
11001	81579
11001	8309
11001	8399
11001	91734
1109	11112
1109	1384
1109	1581
1109	1582
1109	1593
1109	1595
1109	1629
1109	1717
1109	1718
1109	1892
1109	2222
1109	2224
1109	23600
1109	26279
1109	27034
1109	3030
1109	3032
1109	30814
1109	3156
1109	3295
1109	3422
1109	4047
1109	4594
1109	4597
1109	4598
1109	50814
1109	51268
1109	5319
1109	5322
1109	5471
1109	570
1109	58510
1109	593
1109	594
1109	6307
1109	6309
1109	6342
1109	64600
1109	6713
1109	6718
1109	7108
1109	80270
1109	81579
1109	8309
1109	8399
1109	91734
11112	11254
11112	116255
11112	125965
11112	1327
11112	1329
11112	1337
11112	1339
11112	1340
11112	1345
11112	1346
11112	1347
11112	1349
11112	1350
11112	1351
11112	1384
11112	1581
11112	1582
11112	1593
11112	1595
11112	1629
11112	170712
11112	1717
11112	1718
11112	1719
11112	1892
11112	2030
11112	220
11112	2222
11112	2224
11112	23600
11112	27034
11112	2745
11112	2805
11112	2954
11112	3030
11112	3032
11112	3081
11112	3156
11112	3177
11112	3242
11112	3295
11112	34
11112	341947
11112	3422
11112	4047
11112	4329
11112	4512
11112	4513
11112	4514
11112	4594
11112	4597
11112	4598
11112	50814
11112	51022
11112	51268
11112	51380
11112	5320
11112	570
11112	58510
11112	593
11112	594
11112	6307
11112	6309
11112	6342
11112	6520
11112	6566
11112	6713
11112	6718
11112	7108
11112	80168
11112	8309
11112	8398
11112	84693
11112	84701
11112	9057
11112	9167
11112	91734
11112	9377
11112	9415
11136	121278
11136	1738
11136	189
11136	223
11136	226
11136	229
11136	230
11136	2653
11136	2731
11136	275
11136	2806
11136	3067
11136	3176
11136	3292
11136	3795
11136	38
11136	4837
11136	51380
11136	55089
11136	55163
11136	58510
11136	6519
11136	6541
11136	6542
11136	6573
11136	6817
11136	6818
11136	7166
11136	7923
11136	80704
11136	84889
11136	8604
11136	9123
11136	9380
11212	1610
11212	2875
11212	84706
11212	9194
11254	117247
11254	1178
11254	1629
11254	1892
11254	197257
11254	221
11254	222
11254	23498
11254	23743
11254	27034
11254	29124
11254	3030
11254	3032
11254	3067
11254	3292
11254	51268
11254	5320
11254	5321
11254	5860
11254	593
11254	594
11254	635
11254	6999
11254	7923
11254	8288
11254	8398
11254	84693
11254	8564
11309	1373
11309	26279
11309	28231
11309	28232
11309	28234
11309	30814
11309	383
11309	435
11309	445
11309	5009
11309	5319
11309	5322
11309	53919
11309	64600
11309	6579
11309	7054
11309	81579
11309	8399
11343	117247
11343	130013
11343	137964
11343	160287
11343	216
11343	23498
11343	2710
11343	2712
11343	2713
11343	2806
11343	3795
11343	38
11343	3939
11343	3945
11343	3948
11343	501
11343	51179
11343	5172
11343	5236
11343	53354
11343	54363
11343	55163
11343	55229
11343	55276
11343	55293
11343	55326
11343	55350
11343	56894
11343	56895
11343	57678
11343	60490
11343	6818
11343	6821
11343	79646
11343	79717
11343	80025
11343	8564
11343	8604
11343	875
11343	8875
11343	8876
11343	9123
11343	92483
11343	9380
11343	9615
1152	1158
1152	6520
1152	89874
1152	9057
115286	128
115286	1757
115286	191
115286	2098
115286	2110
115286	23743
115286	23761
115286	25902
115286	27430
115286	29958
115286	4143
115286	4144
115286	4524
115286	4548
115286	4833
115286	5337
115286	55349
115286	57194
115286	635
115286	8760
1158	6520
1158	89874
1158	9057
116255	121278
116255	197257
116255	23475
116255	27034
116255	4023
116255	4837
116255	55191
116255	6570
116255	6571
116255	7166
116255	80168
116255	8288
116255	9415
117247	1178
117247	130013
117247	137964
117247	1621
117247	1644
117247	23657
117247	26002
117247	2639
117247	2710
117247	2712
117247	2713
117247	2745
117247	29124
117247	3033
117247	4128
117247	4129
117247	51022
117247	51268
117247	5320
117247	5321
117247	5409
117247	55326
117247	56894
117247	56895
117247	57678
117247	6240
117247	6241
117247	7054
117247	7299
117247	8398
117247	84693
1178	137964
1178	2180
1178	223
1178	26
1178	2745
1178	2805
1178	29124
1178	314
1178	4953
1178	51022
1178	51268
1178	5320
1178	5321
1178	55326
1178	56894
1178	56895
1178	56922
1178	57678
1178	64087
1178	8398
1178	84693
1178	9227
118881	131669
118881	1621
118881	26002
118881	3034
118881	5092
118881	51166
118881	5409
118881	58510
118881	9942
121278	1644
121278	23475
121278	3712
121278	3931
121278	4837
121278	5092
121278	51166
121278	55191
121278	6519
121278	6566
121278	6570
121278	6571
121278	6817
121278	7166
121278	80168
121278	8659
121278	9227
124	125
124	126
124	127
124	130
124	131
124	137872
124	223
124	26
124	284273
124	314
124	4353
124	4953
124	6389
124	6390
124	6391
124	6392
124	6573
124	7915
124	8288
125	126
125	127
125	130
125	131
125	137872
125	223
125	26
125	284273
125	314
125	4353
125	4953
125	6389
125	6390
125	6391
125	6392
125	6573
125	7915
125	8288
125965	126129
125965	128
125965	1327
125965	1329
125965	1337
125965	1339
125965	1340
125965	1345
125965	1346
125965	1347
125965	1349
125965	1350
125965	1351
125965	1374
125965	1375
125965	1376
125965	1537
125965	1629
125965	170712
125965	1743
125965	18
125965	1892
125965	191
125965	2098
125965	2108
125965	2109
125965	2110
125965	218
125965	2181
125965	2194
125965	22305
125965	23743
125965	23761
125965	2571
125965	2572
125965	25902
125965	27089
125965	27430
125965	2819
125965	2820
125965	29796
125965	29958
125965	3028
125965	3030
125965	3032
125965	34
125965	341947
125965	35
125965	4143
125965	4144
125965	4512
125965	4513
125965	4514
125965	4519
125965	4548
125965	4967
125965	51703
125965	55349
125965	5625
125965	57194
125965	593
125965	594
125965	635
125965	6389
125965	6390
125965	6391
125965	6392
125965	6647
125965	6649
125965	7381
125965	7384
125965	7385
125965	7386
125965	7388
125965	788
125965	7915
125965	8050
125965	84701
125965	9167
125965	9377
126	127
126	130
126	131
126	137872
126	223
126	26
126	284273
126	314
126	4353
126	4953
126	6389
126	6390
126	6391
126	6392
126	6573
126	7915
126	8288
126129	131669
126129	1327
126129	1329
126129	1337
126129	1339
126129	1340
126129	1345
126129	1346
126129	1347
126129	1349
126129	1350
126129	1351
126129	1374
126129	1375
126129	1376
126129	1537
126129	170712
126129	1738
126129	1743
126129	2108
126129	2109
126129	2110
126129	218
126129	2181
126129	2194
126129	22305
126129	2653
126129	27089
126129	2731
126129	275
126129	2954
126129	29796
126129	34
126129	341947
126129	35
126129	4512
126129	4513
126129	4514
126129	4519
126129	4967
126129	51703
126129	6389
126129	6390
126129	6391
126129	6392
126129	6470
126129	7381
126129	7384
126129	7385
126129	7386
126129	7388
126129	788
126129	8050
126129	84701
126129	9167
126129	9377
126328	374291
126328	4535
126328	4536
126328	4537
126328	4538
126328	4539
126328	4540
126328	4541
126328	4694
126328	4695
126328	4696
126328	4697
126328	4698
126328	4700
126328	4701
126328	4702
126328	4704
126328	4705
126328	4706
126328	4707
126328	4708
126328	4709
126328	4710
126328	4711
126328	4712
126328	4713
126328	4714
126328	4715
126328	4716
126328	4717
126328	4718
126328	4719
126328	4720
126328	4722
126328	4723
126328	4724
126328	4725
126328	4726
126328	4728
126328	4729
126328	4731
126328	51
126328	51079
126328	55967
126328	7991
127	130
127	131
127	137872
127	223
127	26
127	284273
127	314
127	4353
127	4953
127	6389
127	6390
127	6391
127	6392
127	6573
127	7915
127	8288
127124	226
127124	229
127124	22934
127124	230
127124	23545
127124	245972
127124	245973
127124	26503
127124	2990
127124	3036
127124	3037
127124	3038
127124	3073
127124	3074
127124	50617
127124	51181
127124	51382
127124	51606
127124	523
127124	525
127124	526
127124	527
127124	528
127124	529
127124	533
127124	534
127124	535
127124	7358
127124	8992
127124	90423
127124	9114
127124	9123
127124	9296
127124	9550
127124	9942
128	1327
128	1329
128	1337
128	1339
128	1340
128	1345
128	1346
128	1347
128	1349
128	1350
128	1351
128	1537
128	170712
128	1757
128	191
128	2098
128	2108
128	2109
128	2110
128	23743
128	23761
128	25902
128	27089
128	27430
128	285216
128	29796
128	29958
128	341947
128	4143
128	4144
128	4512
128	4513
128	4514
128	4519
128	4522
128	4524
128	4548
128	4833
128	5337
128	55349
128	57194
128	635
128	7381
128	7384
128	7385
128	7386
128	7388
128	80068
128	84701
128	8760
128	9167
128	9377
130	131
130	137872
130	223
130	26
130	284273
130	314
130	4353
130	4953
130	6389
130	6390
130	6391
130	6392
130	6573
130	7915
130	8288
130013	137964
130013	1593
130013	1595
130013	1621
130013	1638
130013	1892
130013	197257
130013	216
130013	2181
130013	2222
130013	2224
130013	22305
130013	23498
130013	23657
130013	26002
130013	2639
130013	2710
130013	2712
130013	2713
130013	2745
130013	3028
130013	3030
130013	3032
130013	3033
130013	3156
130013	3422
130013	4047
130013	4597
130013	4598
130013	501
130013	50814
130013	51022
130013	51268
130013	51703
130013	53354
130013	549
130013	55229
130013	55326
130013	55350
130013	56894
130013	56895
130013	570
130013	57678
130013	60490
130013	6240
130013	6241
130013	6309
130013	64080
130013	6713
130013	6821
130013	6999
130013	7054
130013	7108
130013	7296
130013	7306
130013	79646
130013	79717
130013	80025
130013	84693
130013	8564
130013	8875
130013	8876
130013	8942
130013	89874
130013	91734
130752	4190
130752	5092
130752	7054
130752	875
131	137872
131	223
131	26
131	284273
131	314
131	4353
131	4953
131	6389
131	6390
131	6391
131	6392
131	6573
131	7915
131	8288
131669	1374
131669	1375
131669	1376
131669	1593
131669	1595
131669	2194
131669	2222
131669	2224
131669	22934
131669	3034
131669	3156
131669	34
131669	3422
131669	35
131669	383
131669	4047
131669	4597
131669	4598
131669	50814
131669	5092
131669	5409
131669	58510
131669	6309
131669	6713
131669	7108
131669	788
131669	9057
131669	91734
131669	9227
131669	9942
1327	1329
1327	1337
1327	1339
1327	1340
1327	1345
1327	1346
1327	1347
1327	1349
1327	1350
1327	1351
1327	1374
1327	1375
1327	1376
1327	1537
1327	1629
1327	170712
1327	1743
1327	18
1327	1892
1327	191
1327	2098
1327	2108
1327	2109
1327	2110
1327	218
1327	2181
1327	2194
1327	22305
1327	23743
1327	23761
1327	2571
1327	2572
1327	25902
1327	27089
1327	27430
1327	2819
1327	2820
1327	29796
1327	29958
1327	3028
1327	3030
1327	3032
1327	34
1327	341947
1327	35
1327	4143
1327	4144
1327	4512
1327	4513
1327	4514
1327	4519
1327	4548
1327	4967
1327	51703
1327	55349
1327	5625
1327	57194
1327	593
1327	594
1327	635
1327	6389
1327	6390
1327	6391
1327	6392
1327	6647
1327	6649
1327	7381
1327	7384
1327	7385
1327	7386
1327	7388
1327	788
1327	7915
1327	8050
1327	84701
1327	9167
1327	9377
1329	1337
1329	1339
1329	1340
1329	1345
1329	1346
1329	1347
1329	1349
1329	1350
1329	1351
1329	1374
1329	1375
1329	1376
1329	1537
1329	1629
1329	170712
1329	1743
1329	18
1329	1892
1329	191
1329	2098
1329	2108
1329	2109
1329	2110
1329	218
1329	2181
1329	2194
1329	22305
1329	23743
1329	23761
1329	2571
1329	2572
1329	25902
1329	27089
1329	27430
1329	2819
1329	2820
1329	29796
1329	29958
1329	3028
1329	3030
1329	3032
1329	34
1329	341947
1329	35
1329	4143
1329	4144
1329	4512
1329	4513
1329	4514
1329	4519
1329	4548
1329	4967
1329	51703
1329	55349
1329	5625
1329	57194
1329	593
1329	594
1329	635
1329	6389
1329	6390
1329	6391
1329	6392
1329	6647
1329	6649
1329	7381
1329	7384
1329	7385
1329	7386
1329	7388
1329	788
1329	7915
1329	8050
1329	84701
1329	9167
1329	9377
1337	1339
1337	1340
1337	1345
1337	1346
1337	1347
1337	1349
1337	1350
1337	1351
1337	1374
1337	1375
1337	1376
1337	1537
1337	1629
1337	170712
1337	1743
1337	18
1337	1892
1337	191
1337	2098
1337	2108
1337	2109
1337	2110
1337	218
1337	2181
1337	2194
1337	22305
1337	23743
1337	23761
1337	2571
1337	2572
1337	25902
1337	27089
1337	27430
1337	2819
1337	2820
1337	29796
1337	29958
1337	3028
1337	3030
1337	3032
1337	34
1337	341947
1337	35
1337	4143
1337	4144
1337	4512
1337	4513
1337	4514
1337	4519
1337	4548
1337	4967
1337	51703
1337	55349
1337	5625
1337	57194
1337	593
1337	594
1337	635
1337	6389
1337	6390
1337	6391
1337	6392
1337	6647
1337	6649
1337	7381
1337	7384
1337	7385
1337	7386
1337	7388
1337	788
1337	7915
1337	8050
1337	84701
1337	9167
1337	9377
1339	1340
1339	1345
[truncated: 7,813 more rows]

## Sheet: Gene degree MGN-FC
Entrez GeneID	Degree
10057	11
10087	2
10157	32
10165	46
10166	13
10257	11
10312	36
1036	40
10396	59
10400	61
10554	50
10555	50
10558	10
10560	36
10599	20
10606	22
10654	53
10682	49
10768	60
10797	58
10840	22
10841	10
10858	21
10935	6
10975	74
10993	52
11001	52
1109	49
11112	83
11136	37
11212	4
11254	29
11309	20
11343	49
1152	5
115286	24
1158	5
116255	14
117247	35
1178	27
118881	10
121278	20
124	19
125	19
125965	86
126	19
126129	59
126328	45
127	19
127124	36
128	59
130	19
130013	70
130752	4
131	19
131669	34
1327	86
1329	86
1337	86
1339	86
1340	86
1345	86
1346	86
1347	86
1349	86
1350	86
1351	86
1371	16
1373	49
1374	59
1375	61
1376	63
137872	19
137964	50
1384	49
140679	1
1468	2
1491	35
151531	25
1537	74
1571	72
158	24
1581	40
1582	48
1591	19
1593	47
1595	53
160287	52
1610	4
1621	28
1629	76
1638	12
1644	21
170712	86
1717	59
1718	49
1719	11
1723	15
1737	6
1738	35
1743	49
1757	39
18	57
1806	12
1807	10
1808	10
1809	10
1841	19
1854	20
189	36
1890	7
1892	96
19	20
191	60
1962	8
197257	46
2030	38
2098	59
210	16
2108	69
2109	69
211	16
2110	75
212	16
216	79
217	21
218	37
2180	38
2181	56
2184	18
219	21
2194	65
220	29
221	15
222	15
2222	53
2224	53
223	56
22305	56
2235	16
224	61
226	105
229	105
22934	65
22978	23
230	105
23169	16
23464	16
23475	21
23498	36
23539	1
23545	36
23600	40
23657	33
23743	58
23761	59
245972	36
245973	36
2531	10
2539	8
2571	46
2572	46
25796	8
25902	58
259230	10
2593	3
26	31
26002	28
2618	19
262	18
26279	29
2628	3
26289	15
2639	55
26503	36
2653	34
27034	63
27089	74
2710	52
2712	52
2713	52
27232	13
2731	34
27430	62
2745	51
275	34
2805	36
2806	48
2819	34
2820	34
28231	20
28232	20
28234	20
284273	18
285216	24
2875	4
2876	4
2877	4
2879	11
29124	27
2936	7
2954	38
29796	74
2987	16
2990	37
29958	56
30	8
3028	57
3030	96
3032	96
3033	53
3034	27
3036	38
3037	38
3038	38
3067	29
3073	37
3074	37
3081	36
30814	29
30833	16
314	31
3145	16
3156	54
316	5
3162	16
3163	16
3176	27
3177	38
3242	31
3284	1
3292	17
3295	49
34	63
341947	86
3422	53
35	59
36	20
366	13
3712	11
374291	45
3795	78
38	35
383	60
384	17
3931	6
3939	52
3945	52
3948	52
4023	26
4047	53
4128	26
4129	25
4143	62
4144	62
4190	4
427	10
4329	28
435	49
4351	1
4353	9
445	49
4507	21
4512	86
4513	86
4514	86
4519	74
4522	24
4524	39
4535	45
4536	45
4537	45
4538	45
4539	45
4540	45
4541	45
4548	60
4594	32
4597	53
4598	54
4694	45
4695	45
4696	45
4697	45
4698	45
4700	45
4701	45
4702	45
4704	45
4705	45
4706	45
4707	45
4708	45
4709	45
471	21
4710	45
4711	45
4712	45
4713	45
4714	45
4715	45
4716	45
4717	45
4718	45
4719	45
4720	45
4722	45
4723	45
4724	45
4725	45
4726	45
4728	45
4729	45
4731	45
4830	20
4831	20
4833	23
4837	53
4842	6
4843	6
4844	6
4845	6
4846	6
4953	35
4967	49
5009	50
501	79
50506	2
5052	4
5053	54
50617	36
50814	58
5092	30
51	52
51022	51
51079	45
51166	25
51179	61
51181	63
51268	82
51302	22
51380	13
51382	36
51477	2
5160	6
51606	36
5161	6
5162	6
51703	56
5172	44
51733	12
5198	22
523	36
5236	6
5244	16
525	36
526	36
527	36
528	36
529	36
5319	29
5320	25
5321	27
5322	29
533	36
53354	46
5337	23
534	36
535	36
53905	2
53919	20
5409	33
54363	61
54575	15
54576	16
5471	29
549	25
5498	16
55089	17
55163	45
55191	26
55229	46
55293	61
55326	50
55349	59
55350	46
55512	10
55586	3
55967	45
5625	31
56894	50
56895	50
56922	30
570	50
57194	59
57678	40
58510	49
5860	15
593	76
594	76
60386	9
60490	46
6120	34
6240	32
6241	32
6307	53
6309	55
6342	44
635	58
6389	64
6390	64
6391	64
6392	64
64080	30
64087	30
644	16
645	16
64600	29
6470	23
6519	37
6520	25
6533	29
6535	4
6539	22
6541	17
6542	17
6566	30
6570	15
6571	15
6573	50
6579	20
6647	33
6649	33
6713	53
6718	49
6723	22
6799	17
6817	40
6818	30
6821	51
6888	32
6999	33
7054	82
7086	44
7108	53
7166	20
7296	32
7298	10
7299	19
7306	12
7358	61
7372	16
7378	25
7381	74
7384	74
7385	74
7386	74
7388	74
7389	16
7498	10
788	63
7915	55
7923	17
79646	46
79717	47
80025	46
80068	24
80168	14
80270	35
8050	53
80704	36
81579	29
8228	12
8277	44
8309	43
83884	13
8398	25
8399	29
84076	44
84649	17
84693	47
847	6
84701	86
84706	4
84889	17
8560	10
8564	36
8604	46
8659	22
875	41
8854	61
8875	46
8879	10
8942	20
8992	36
9023	19
90423	36
9114	36
9123	72
9167	86
91734	53
9296	36
9380	39
9550	36
55276	6
89874	35
9057	26
92483	52
9415	28
9615	38
9942	52
9227	16
8760	23
9377	86
8694	17
8876	46
9517	10
9420	21
8639	17
9194	5
8288	15
7991	45
7390	16
790	15
6646	1
65010	4
6785	3
6319	2
5226	3
6537	4
7001	4
51478	1
54187	1
64849	1
6576	1

## Sheet: FSGN
Entrez GeneID 1	Entrez GeneID 2	Functional similarity
10999	376497	8.919
25797	54814	8.919
10991	121260	8.919
10991	81539	8.919
25796	9563	8.919
10993	113675	8.919
2	710	8.919
129521	4669	8.919
25777	23224	8.919
23620	4923	8.919
10978	6895	8.919
112849	63826	8.919
128408	578	8.919
128408	596	8.919
90678	7251	8.919
112869	222229	8.919
115708	55006	8.919
284013	3549	8.919
25828	51734	8.919
25825	26574	8.919
25836	3087	8.919
25836	4040	8.919
120103	6520	8.919
114609	9618	8.919
114609	972	8.919
114609	57162	8.919
25803	3202	8.919
25809	9040	8.919
23590	57107	8.919
25842	3159	8.919
25855	81573	8.919
23513	143098	8.919
10898	8106	8.919
23509	23275	8.919
10873	4199	8.919
23530	27294	8.919
23539	682	8.919
23529	3565	8.919
129607	1841	8.919
23576	23564	8.919
10840	160428	8.919
219931	53373	8.919
219988	28960	8.919
33	34	8.919
33	37	8.919
34	54995	8.919
37	9524	8.919
43	8292	8.919
43	590	8.919
43	1756	8.919
25	8462	8.919
32	31	8.919
19	3783	8.919
18	7915	8.919
81	1815	8.919
81	5538	8.919
128486	161247	8.919
48	50	8.919
48	6622	8.919
47	8802	8.919
47	171425	8.919
54	26574	8.919
10818	5629	8.919
255738	50852	8.919
23467	929	8.919
23463	51451	8.919
23463	1789	8.919
23476	8328	8.919
23476	7480	8.919
98	97	8.919
23493	56998	8.919
10724	340485	8.919
10724	4846	8.919
10733	5902	8.919
135295	10772	8.919
10786	116085	8.919
10785	4234	8.919
10797	441024	8.919
10797	4522	8.919
145873	57669	8.919
151888	868	8.919
441024	4522	8.919
389434	7173	8.919
10626	2099	8.919
10603	8835	8.919
10652	23390	8.919
10654	4597	8.919
10666	4067	8.919
10664	434	8.919
23743	635	8.919
10636	1020	8.919
23765	3605	8.919
23761	2805	8.919
10673	115650	8.919
10682	84650	8.919
10682	10280	8.919
112752	56912	8.919
25909	55706	8.919
25902	10588	8.919
25902	4522	8.919
151987	9989	8.919
253430	3705	8.919
253430	64768	8.919
25973	2058	8.919
341567	7141	8.919
85366	487	8.919
150372	26191	8.919
25953	3029	8.919
84897	7486	8.919
84889	6541	8.919
84883	2110	8.919
80704	10560	8.919
84869	4835	8.919
84842	3242	8.919
81627	55621	8.919
81622	51284	8.919
83756	80834	8.919
29085	9562	8.919
29083	55909	8.919
29072	84193	8.919
80746	79042	8.919
7067	3146	8.919
23133	80853	8.919
23133	5253	8.919
23125	9759	8.919
23127	79709	8.919
7042	7480	8.919
7042	4088	8.919
81565	5048	8.919
7040	7043	8.919
7040	293	8.919
7040	8741	8.919
7049	9611	8.919
7048	269	8.919
7048	2302	8.919
7046	4855	8.919
7043	2022	8.919
7051	7053	8.919
7054	538	8.919
23171	2819	8.919
23165	4928	8.919
83852	57669	8.919
440145	55722	8.919
7086	6888	8.919
7083	7084	8.919
7080	2627	8.919
7080	170302	8.919
7099	7128	8.919
7099	51284	8.919
7099	5879	8.919
7099	64581	8.919
7096	7097	8.919
7097	54106	8.919
7097	10333	8.919
7097	64581	8.919
84930	261726	8.919
84912	23443	8.919
7026	5629	8.919
7020	54815	8.919
7036	7037	8.919
203547	229	8.919
7014	7013	8.919
7014	64858	8.919
121278	7166	8.919
122622	159	8.919
83884	10166	8.919
132001	80273	8.919
7167	6888	8.919
7161	358	8.919
7172	100506658	8.919
7174	1200	8.919
7184	57026	8.919
83943	4285	8.919
23020	9416	8.919
7101	91584	8.919
90070	2255	8.919
7108	3930	8.919
7124	3458	8.919
7124	3553	8.919
7124	572	8.919
7124	4735	8.919
7124	4049	8.919
7124	27102	8.919
7138	4151	8.919
7128	9572	8.919
7128	4883	8.919
7128	64127	8.919
7128	81858	8.919
7141	164684	8.919
7155	7153	8.919
7157	51384	8.919
340533	5424	8.919
143282	7422	8.919
23440	5454	8.919
23438	3035	8.919
23405	5970	8.919
23414	1482	8.919
729230	23236	8.919
729230	3383	8.919
729230	6845	8.919
729230	6347	8.919
23395	51520	8.919
23394	26277	8.919
23376	51506	8.919
137872	9962	8.919
96764	6209	8.919
23304	197131	8.919
23315	84679	8.919
23322	2736	8.919
81537	130367	8.919
81537	56848	8.919
81542	51022	8.919
23266	22859	8.919
23262	9677	8.919
83707	51251	8.919
83734	64422	8.919
23236	816	8.919
151531	7378	8.919
3280	429	8.919
3280	28514	8.919
3280	390992	8.919
3291	3290	8.919
3291	1585	8.919
3295	3032	8.919
3294	1645	8.919
100287171	133746	8.919
8208	10036	8.919
3240	10013	8.919
10060	6833	8.919
10062	3172	8.919
10062	7376	8.919
3251	56952	8.919
10055	10054	8.919
10055	10533	8.919
10059	664	8.919
10058	7779	8.919
3248	10257	8.919
2113	5371	8.919
79868	199857	8.919
3263	84166	8.919
2132	2131	8.919
79877	80347	8.919
2135	2137	8.919
2149	1103	8.919
11151	4627	8.919
11151	4647	8.919
11151	7429	8.919
79888	54947	8.919
11156	8073	8.919
2152	2155	8.919
2152	196527	8.919
2155	2677	8.919
3202	7298	8.919
3204	3635	8.919
79896	55258	8.919
79896	414328	8.919
2161	3818	8.919
9771	9693	8.919
2184	8942	8.919
11190	1499	8.919
2194	55301	8.919
2194	1737	8.919
2194	54995	8.919
2194	27349	8.919
9787	1062	8.919
11164	9942	8.919
11165	2272	8.919
144165	93649	8.919
92797	80119	8.919
11221	3630	8.919
11232	2617	8.919
11202	64131	8.919
84464	80198	8.919
10135	93100	8.919
10133	9648	8.919
50943	1649	8.919
50943	6497	8.919
10116	7471	8.919
121642	79068	8.919
2207	2205	8.919
2207	10437	8.919
2207	8915	8.919
2207	718	8.919
2205	6850	8.919
2253	2248	8.919
2252	2255	8.919
3383	3683	8.919
2247	5594	8.919
2247	650	8.919
2263	2255	8.919
2263	51176	8.919
2263	8626	8.919
3397	3087	8.919
2255	5916	8.919
2255	79068	8.919
2255	6469	8.919
2224	9453	8.919
3357	3352	8.919
3359	9177	8.919
79731	4677	8.919
3376	55699	8.919
79736	5111	8.919
3373	8692	8.919
2235	2395	8.919
2237	9156	8.919
120892	8871	8.919
120892	57142	8.919
120892	1910	8.919
2294	3162	8.919
2294	657	8.919
2294	6469	8.919
11019	387787	8.919
79796	80235	8.919
2274	1482	8.919
9619	6868	8.919
2280	2281	8.919
2280	54103	8.919
2281	6262	8.919
9620	57216	8.919
440498	5819	8.919
100507436	22914	8.919
11041	374907	8.919
3300	6737	8.919
3309	2081	8.919
11065	27338	8.919
153572	79192	8.919
9612	5465	8.919
9611	5465	8.919
9607	3952	8.919
11104	6683	8.919
83480	80324	8.919
10007	132789	8.919
10013	22933	8.919
10013	10273	8.919
10013	2339	8.919
10013	7466	8.919
10020	55577	8.919
10020	140838	8.919
84525	4654	8.919
84504	4825	8.919
3479	3082	8.919
3479	3169	8.919
3479	54363	8.919
3479	650	8.919
3479	4048	8.919
3481	9370	8.919
3486	5524	8.919
3491	1482	8.919
3491	5580	8.919
3491	30812	8.919
8443	928	8.919
8435	6646	8.919
8459	8460	8.919
8452	4838	8.919
9583	957	8.919
8473	374907	8.919
79691	81890	8.919
79694	80267	8.919
3418	3417	8.919
9563	2539	8.919
3422	91734	8.919
3440	3456	8.919
3440	2625	8.919
3460	3459	8.919
3458	3976	8.919
3458	130497	8.919
3456	222537	8.919
3454	3455	8.919
9529	6767	8.919
79661	3001	8.919
9525	1130	8.919
3475	4703	8.919
3475	4654	8.919
9517	10558	8.919
9519	132	8.919
84678	4628	8.919
201164	163589	8.919
201161	3070	8.919
91461	57120	8.919
84620	6480	8.919
8402	1468	8.919
8321	7473	8.919
8321	29923	8.919
8322	3624	8.919
8322	54982	8.919
8322	4041	8.919
8323	7976	8.919
2018	2016	8.919
8309	8310	8.919
8312	5629	8.919
8312	7479	8.919
8313	4880	8.919
8313	5582	8.919
2022	5054	8.919
84817	64359	8.919
9493	9055	8.919
9488	55650	8.919
9468	5130	8.919
9469	56548	8.919
9464	4851	8.919
9464	4040	8.919
79587	833	8.919
2091	9221	8.919
9456	2915	8.919
9446	10327	8.919
11284	54840	8.919
3549	5076	8.919
3549	6469	8.919
3549	89781	8.919
11281	4909	8.919
2068	3170	8.919
2069	3973	8.919
2069	658	8.919
192134	55624	8.919
9421	6910	8.919
9420	51302	8.919
9420	29966	8.919
8370	5196	8.919
11255	4129	8.919
11255	2550	8.919
346673	84072	8.919
346673	5889	8.919
11251	5737	8.919
11251	5729	8.919
3579	3577	8.919
3575	3561	8.919
3575	5788	8.919
3594	149233	8.919
3586	3778	8.919
3586	914	8.919
3587	3588	8.919
2058	124454	8.919
2030	64078	8.919
3563	1439	8.919
3561	3566	8.919
3553	338442	8.919
3554	8808	8.919
3559	3558	8.919
3570	3572	8.919
3570	3569	8.919
3572	3977	8.919
3567	2623	8.919
3568	1439	8.919
3627	6869	8.919
3620	169355	8.919
3625	3624	8.919
3614	3615	8.919
3606	3662	8.919
92675	112487	8.919
84735	55748	8.919
84706	2875	8.919
91584	2668	8.919
91584	8829	8.919
91584	5364	8.919
84766	283229	8.919
22919	283489	8.919
22928	22929	8.919
22920	53827	8.919
22916	134	8.919
22916	51808	8.919
9313	265	8.919
55454	55790	8.919
9331	7368	8.919
9353	6091	8.919
9353	1902	8.919
3688	100133941	8.919
9368	9376	8.919
283358	338707	8.919
9378	22871	8.919
9370	3913	8.919
9370	338442	8.919
9370	2950	8.919
9370	1460	8.919
9388	338328	8.919
9388	51365	8.919
9388	345	8.919
283375	55630	8.919
3630	134	8.919
3630	147	8.919
3630	1816	8.919
3631	8821	8.919
3635	10320	8.919
9397	4836	8.919
3643	7298	8.919
3662	602	8.919
3658	1371	8.919
554235	4860	8.919
3667	2695	8.919
3669	9156	8.919
3725	8739	8.919
91662	335	8.919
3720	4602	8.919
3718	22822	8.919
3718	4435	8.919
3717	51738	8.919
10591	56953	8.919
10588	64779	8.919
196743	54498	8.919
10563	26037	8.919
10563	6375	8.919
153241	10460	8.919
22976	54880	8.919
115294	55251	8.919
153201	140679	8.919
10512	1482	8.919
22933	8520	8.919
22937	3190	8.919
22937	6721	8.919
22943	55897	8.919
22949	145482	8.919
115286	9197	8.919
157	156	8.919
154	409	8.919
154	2548	8.919
154	6198	8.919
153	147	8.919
150	6814	8.919
150	5997	8.919
175	4125	8.919
175	80150	8.919
183	185	8.919
183	2947	8.919
183	5125	8.919
183	59272	8.919
100509461	1854	8.919
84172	9221	8.919
128	55818	8.919
84188	158835	8.919
134	100	8.919
132	26289	8.919
136	4846	8.919
131	316	8.919
146	147	8.919
146	1816	8.919
55340	59067	8.919
146664	4249	8.919
141	113622	8.919
9253	8650	8.919
283489	5925	8.919
283489	81929	8.919
283459	6193	8.919
55312	80308	8.919
55316	1371	8.919
3795	229	8.919
93974	5350	8.919
3799	3831	8.919
196	7480	8.919
10396	374868	8.919
10394	3067	8.919
3778	817	8.919
3778	157855	8.919
199	4846	8.919
93986	64220	8.919
3764	3766	8.919
10488	3054	8.919
116519	344	8.919
116519	27329	8.919
10478	60386	8.919
442038	6820	8.919
3838	1409	8.919
10498	55170	8.919
10498	57583	8.919
22899	4761	8.919
104	103	8.919
100	8915	8.919
100	1716	8.919
100	6900	8.919
100	7498	8.919
10419	54496	8.919
84105	5092	8.919
149041	2302	8.919
22845	57171	8.919
55294	345	8.919
22829	57502	8.919
493911	57026	8.919
55237	6419	8.919
8029	4036	8.919
4967	6299	8.919
4968	4913	8.919
78991	51449	8.919
4982	324	8.919
3875	57120	8.919
54187	55907	8.919
56998	91807	8.919
9154	64078	8.919
9152	6536	8.919
9156	54840	8.919
10277	1482	8.919
56953	7298	8.919
3071	948	8.919
3071	133746	8.919
3071	5500	8.919
9126	6018	8.919
3065	4781	8.919
3061	3062	8.919
3087	6928	8.919
3082	4233	8.919
3929	949	8.919
3921	6227	8.919
10332	30835	8.919
3913	4916	8.919
56923	10316	8.919
56923	1956	8.919
56922	64087	8.919
56922	8884	8.919
10313	57142	8.919
3938	8913	8.919
3938	57733	8.919
3934	51310	8.919
9061	9060	8.919
3954	6901	8.919
10370	7490	8.919
9097	54974	8.919
3991	336	8.919
3992	6309	8.919
9092	925	8.919
3988	1056	8.919
10352	7453	8.919
92935	4141	8.919
3976	4088	8.919
3975	1499	8.919
3975	7474	8.919
55171	84376	8.919
55171	259266	8.919
55170	54496	8.919
84232	4665	8.919
91801	79979	8.919
132671	665	8.919
56898	622	8.919
55157	1615	8.919
120227	1593	8.919
3148	3146	8.919
9049	2779	8.919
116285	8942	8.919
10159	5972	8.919
3155	54511	8.919
10157	51097	8.919
9054	2395	8.919
3141	5009	8.919
3996	286	8.919
10171	8634	8.919
56886	55757	8.919
114134	6526	8.919
9039	8883	8.919
9031	1020	8.919
3199	2637	8.919
3199	1959	8.919
3190	5465	8.919
3169	6469	8.919
56848	8877	8.919
3171	55897	8.919
3172	5420	8.919
3158	3157	8.919
3158	5265	8.919
3162	3163	8.919
3162	4846	8.919
3162	604	8.919
79929	57467	8.919
10203	27297	8.919
10220	7478	8.919
10237	7355	8.919
10269	51449	8.919
84329	27035	8.919
84376	5108	8.919
6869	1812	8.919
2950	291	8.919
2950	5229	8.919
538	540	8.919
538	1839	8.919
538	891	8.919
538	4496	8.919
538	51085	8.919
1826	57453	8.919
1826	6011	8.919
540	9973	8.919
1812	1816	8.919
1813	1815	8.919
1814	773	8.919
1815	2902	8.919
6891	6892	8.919
6891	6890	8.919
6891	567	8.919
6890	409	8.919
1841	51727	8.919
6886	2623	8.919
2992	8908	8.919
578	581	8.919
578	445	8.919
581	839	8.919
581	836	8.919
585	123016	8.919
586	587	8.919
1807	1806	8.919
1807	4329	8.919
1806	1723	8.919
1806	1633	8.919
1806	7498	8.919
552	359	8.919
566	1215	8.919
8941	8851	8.919
8942	6999	8.919
8943	8546	8.919
2912	2913	8.919
2918	2917	8.919
6820	6783	8.919
2901	5864	8.919
2902	773	8.919
2903	2904	8.919
2903	2905	8.919
2903	445	8.919
2904	8989	8.919
1856	57216	8.919
8986	6198	8.919
8989	7442	8.919
2932	26047	8.919
6850	7535	8.919
55755	672	8.919
55750	64781	8.919
4609	130497	8.919
4638	5629	8.919
4627	56776	8.919
4629	8557	8.919
55795	6422	8.919
166929	259230	8.919
55775	51567	8.919
4668	2717	8.919
594	593	8.919
596	2537	8.919
596	4129	8.919
596	6469	8.919
598	2690	8.919
57721	56339	8.919
51478	874	8.919
57704	2629	8.919
1719	200895	8.919
401	89884	8.919
6777	6776	8.919
6776	4254	8.919
2837	1535	8.919
2837	1392	8.919
411	2588	8.919
51384	7474	8.919
429	220	8.919
429	170825	8.919
2821	55818	8.919
2821	2739	8.919
2820	2819	8.919
439	4948	8.919
438	8623	8.919
60489	200316	8.919
445	1373	8.919
440	54529	8.919
93380	4891	8.919
2868	6011	8.919
1791	27434	8.919
1777	58511	8.919
6722	1482	8.919
6723	6611	8.919
6726	6727	8.919
1763	328	8.919
2819	229	8.919
55808	30815	8.919
2806	2805	8.919
2805	5105	8.919
1745	1746	8.919
6717	2495	8.919
55829	6693	8.919
55829	1906	8.919
54363	51179	8.919
55894	64127	8.919
55897	6910	8.919
55897	1482	8.919
55897	2627	8.919
55897	652	8.919
55897	6423	8.919
54361	2692	8.919
54361	668	8.919
54361	654	8.919
4534	57535	8.919
4521	51022	8.919
487	213	8.919
54345	64321	8.919
57829	7784	8.919
56776	5347	8.919
339	29974	8.919
336	345	8.919
336	5468	8.919
341	1312	8.919
344	5580	8.919
344	4023	8.919
51292	2766	8.919
316	7498	8.919
314	8639	8.919
310	6539	8.919
311	6683	8.919
1601	6422	8.919
4929	5457	8.919
1621	26002	8.919
1610	8528	8.919
1646	8644	8.919
1645	8644	8.919
1645	1109	8.919
1638	7299	8.919
1636	57393	8.919
1636	59272	8.919
1630	2736	8.919
1630	6585	8.919
53335	1191	8.919
1666	26063	8.919
1653	80119	8.919
4901	6121	8.919
4908	1499	8.919
4907	272	8.919
1577	1576	8.919
1585	1584	8.919
1594	8805	8.919
55520	51095	8.919
4851	1270	8.919
4860	5631	8.919
4860	57678	8.919
55501	29940	8.919
4843	64127	8.919
4842	6622	8.919
4864	1012	8.919
5932	6598	8.919
56413	1241	8.919
383	384	8.919
56474	1503	8.919
5978	4761	8.919
5978	27122	8.919
5979	5076	8.919
5979	1910	8.919
54433	92345	8.919
367	9970	8.919
367	668	8.919
367	7474	8.919
54443	51057	8.919
351	5663	8.919
357	57619	8.919
359	358	8.919
358	1437	8.919
358	54714	8.919
358	255061	8.919
358	9990	8.919
51170	8630	8.919
51176	4824	8.919
51176	4040	8.919
207	1268	8.919
211	212	8.919
215	5825	8.919
213	735	8.919
220	157506	8.919
51182	27000	8.919
51181	9942	8.919
5925	1058	8.919
5925	6047	8.919
6996	5111	8.919
4821	4760	8.919
1511	1991	8.919
4838	657	8.919
4838	7478	8.919
4838	6469	8.919
1500	7494	8.919
4804	1435	8.919
6928	7484	8.919
6926	1081	8.919
1559	1557	8.919
1553	1548	8.919
6934	1499	8.919
6934	27283	8.919
6900	26047	8.919
1482	886	8.919
1482	2626	8.919
1482	7490	8.919
1482	27130	8.919
1490	4194	8.919
1490	5021	8.919
1491	875	8.919
1491	2571	8.919
4790	2672	8.919
1493	7292	8.919
4763	7779	8.919
4760	58158	8.919
4760	6584	8.919
55600	7292	8.919
55611	27005	8.919
1499	5599	8.919
1499	652	8.919
1499	7471	8.919
1499	7477	8.919
1499	6469	8.919
55624	4245	8.919
285	284	8.919
5830	5190	8.919
5836	5631	8.919
51100	51099	8.919
51119	891	8.919
292	291	8.919
291	2697	8.919
5817	5819	8.919
5819	5414	8.919
240	241	8.919
5887	7508	8.919
247	246	8.919
246	239	8.919
262	6611	8.919
5864	57616	8.919
5860	2643	8.919
1436	4486	8.919
1435	6356	8.919
989	51057	8.919
978	5594	8.919
959	958	8.919
8505	54936	8.919
8503	887	8.919
1407	1408	8.919
54617	54962	8.919
4292	675	8.919
4292	641	8.919
56172	5167	8.919
990	5347	8.919
2517	2519	8.919
2516	6662	8.919
2524	2523	8.919
5746	5745	8.919
4214	1956	8.919
5744	59350	8.919
5743	5742	8.919
5743	57447	8.919
5743	7481	8.919
4221	4086	8.919
163126	2331	8.919
54677	387787	8.919
4258	4056	8.919
5723	51699	8.919
5727	5122	8.919
4282	2305	8.919
5730	27306	8.919
1395	1394	8.919
1392	51738	8.919
1386	7481	8.919
8529	4051	8.919
64127	1029	8.919
1385	4088	8.919
64131	64132	8.919
8565	51067	8.919
8563	7422	8.919
8560	123099	8.919
494551	4439	8.919
1352	1355	8.919
1363	5126	8.919
1312	635	8.919
1312	220074	8.919
8600	8792	8.919
8600	8862	8.919
808	5311	8.919
8626	6591	8.919
8621	51755	8.919
8622	5151	8.919
858	857	8.919
8602	27340	8.919
886	887	8.919
883	56267	8.919
4191	4190	8.919
875	1036	8.919
891	1062	8.919
54704	57546	8.919
2339	2342	8.919
2339	5599	8.919
2339	5229	8.919
2326	2327	8.919
4122	4124	8.919
5629	9965	8.919
2303	7423	8.919
2303	5155	8.919
5625	58510	8.919
5621	29995	8.919
64064	5019	8.919
8654	5139	8.919
8646	7289	8.919
8647	8714	8.919
1268	2550	8.919
2395	5457	8.919
51701	1020	8.919
8661	8664	8.919
57402	6278	8.919
8658	80351	8.919
51720	79184	8.919
1236	6363	8.919
8741	6375	8.919
8760	1040	8.919
8766	6272	8.919
729	718	8.919
728	27202	8.919
706	4067	8.919
55909	57669	8.919
1201	27035	8.919
2747	2746	8.919
2744	27165	8.919
2752	51557	8.919
79017	87769	8.919
2762	7264	8.919
796	24145	8.919
788	123096	8.919
130497	652	8.919
130497	7490	8.919
259266	641	8.919
779	668	8.919
2729	2730	8.919
54829	54880	8.919
79068	8846	8.919
79068	221120	8.919
2735	2736	8.919
2736	2737	8.919
9896	8867	8.919
2675	2674	8.919
2673	9945	8.919
2668	1140	8.919
2664	2665	8.919
51652	57679	8.919
2695	5037	8.919
2693	5020	8.919
50506	7474	8.919
50506	53905	8.919
50508	133060	8.919
1103	1906	8.919
5552	1130	8.919
1132	1133	8.919
5562	7357	8.919
1111	5029	8.919
5566	7480	8.919
4436	7320	8.919
5579	5578	8.919
5580	5581	8.919
5592	5593	8.919
200010	6524	8.919
8884	9962	8.919
602	1991	8.919
8875	8876	8.919
8861	27102	8.919
623	624	8.919
617	54902	8.919
8802	8801	8.919
8803	7390	8.919
2644	2643	8.919
2643	659	8.919
9924	5073	8.919
2648	675	8.919
2660	6198	8.919
2625	7849	8.919
2628	2593	8.919
2627	5045	8.919
644	645	8.919
641	7486	8.919
9955	9953	8.919
54968	5018	8.919
9962	9963	8.919
662	80124	8.919
664	5366	8.919
657	650	8.919
652	64220	8.919
652	4040	8.919
652	6496	8.919
652	6469	8.919
652	7849	8.919
655	4089	8.919
655	6469	8.919
54981	27231	8.919
51562	59341	8.919
2597	26330	8.919
57616	6469	8.919
2585	2584	8.919
1056	5319	8.919
2581	5408	8.919
2571	2572	8.919
4357	7263	8.919
4343	27161	8.919
2547	7520	8.919
5444	5446	8.919
64220	6497	8.919
5455	7369	8.919
1029	7421	8.919
5464	27068	8.919
5460	373863	8.919
1015	6564	8.919
5470	4092	8.919
64240	64241	8.919
5373	5372	8.919
5371	7471	8.919
6091	6092	8.919
5347	64689	8.919
5328	5054	8.919
5313	5315	8.919
5306	58488	8.919
6011	57010	8.919
6059	6050	8.919
6051	7511	8.919
7538	7832	8.919
7534	4067	8.919
26119	4040	8.919
5393	5394	8.919
5232	5230	8.919
7490	1958	8.919
7477	6664	8.919
7478	4040	8.919
7473	89780	8.919
7474	4040	8.919
7474	89780	8.919
80273	134266	8.919
80308	27035	8.919
65981	4076	8.919
26266	6561	8.919
7407	57176	8.919
26280	7850	8.919
7320	7291	8.919
7392	7391	8.919
7390	7389	8.919
5106	5105	8.919
27148	6469	8.919
4040	89780	8.919
4036	4035	8.919
6284	24145	8.919
6259	7976	8.919
4092	4091	8.919
4067	6469	8.919
5159	5155	8.919
5159	5156	8.919
5159	5157	8.919
5172	6528	8.919
5140	5139	8.919
5154	5155	8.919
5155	1958	8.919
7306	7299	8.919
5189	5194	8.919
59343	29843	8.919
7253	7849	8.919
7292	6422	8.919
5021	5020	8.919
5021	6347	8.919
5030	5029	8.919
5045	5046	8.919
5074	6646	8.919
5076	7849	8.919
5096	5095	8.919
6469	6423	8.919
6469	6662	8.919
6470	6472	8.919
29926	29925	8.919
89780	6422	8.919
6389	6390	8.919
6382	6665	8.919
29886	6642	8.919
6303	112483	8.919
7784	6693	8.919
158833	158835	8.919
6558	6557	8.919
1909	1910	8.919
6581	6531	8.919
6518	6514	8.919
6505	6506	8.919
1942	1969	8.919
10999	37	8.514
10999	11001	8.514
25797	3713	8.514
10991	153201	8.514
10991	6509	8.514
23657	9152	8.514
23657	6536	8.514
25796	2539	8.514
25796	5226	8.514
10993	4519	8.514
10993	5970	8.514
10993	875	8.514
10993	63826	8.514
10993	6470	8.514
23643	7099	8.514
23643	949	8.514
25780	9693	8.514
25780	6494	8.514
9	15	8.514
9	10	8.514
25777	23353	8.514
25777	23345	8.514
63967	90381	8.514
63967	8883	8.514
63941	54550	8.514
63941	64168	8.514
10978	23405	8.514
10978	11284	8.514
10978	55728	8.514
23601	10572	8.514
23601	59272	8.514
284076	25809	8.514
284076	9654	8.514
10919	79813	8.514
10919	2145	8.514
284013	7784	8.514
25836	64220	8.514
25836	7484	8.514
25834	11282	8.514
25834	11320	8.514
114609	7128	8.514
114609	64127	8.514
10939	93986	8.514
10939	2743	8.514
25803	7477	8.514
25803	7298	8.514
25809	9654	8.514
23586	7098	8.514
23586	64135	8.514
10873	4200	8.514
129607	9583	8.514
129607	26289	8.514
10855	9365	8.514
10855	2990	8.514
23542	1812	8.514
23542	1816	8.514
10861	115111	8.514
10861	116369	8.514
10840	4522	8.514
340665	56603	8.514
340665	1592	8.514
90550	10367	8.514
90550	487	8.514
39	38	8.514
39	3030	8.514
37	11001	8.514
38	3030	8.514
38	3155	8.514
38	3158	8.514
43	1119	8.514
30	10449	8.514
30	3032	8.514
114799	79075	8.514
114799	157570	8.514
31	1636	8.514
31	59272	8.514
15	10	8.514
15	438	8.514
15	8623	8.514
16	80755	8.514
16	57505	8.514
81	65267	8.514
47	8803	8.514
54	2950	8.514
10818	8312	8.514
255738	29116	8.514
255738	345	8.514
23462	23493	8.514
23462	6664	8.514
284111	1468	8.514
284111	64849	8.514
23476	2648	8.514
23476	64769	8.514
23475	10135	8.514
23475	93100	8.514
10811	124056	8.514
10811	5155	8.514
23481	23246	8.514
23481	55759	8.514
94	90	8.514
94	7046	8.514
93	92	8.514
93	91	8.514
93	650	8.514
92	91	8.514
92	599	8.514
92	2488	8.514
92	650	8.514
90	7046	8.514
23493	7067	8.514
23493	6664	8.514
23498	55277	8.514
23498	3064	8.514
23498	8942	8.514
23498	1134	8.514
85465	10390	8.514
85465	5281	8.514
85476	3396	8.514
85476	84340	8.514
85477	3148	8.514
85477	54997	8.514
10724	23125	8.514
10724	9759	8.514
10724	2218	8.514
10724	132	8.514
10724	100	8.514
10768	23382	8.514
10768	191	8.514
135295	11168	8.514
135295	580	8.514
135295	6426	8.514
10765	23028	8.514
10765	221656	8.514
10772	580	8.514
10786	340273	8.514
10786	10058	8.514
85413	6583	8.514
85413	6584	8.514
90459	3921	8.514
90459	6227	8.514
389421	23318	8.514
389421	79727	8.514
128178	1896	8.514
128178	51176	8.514
10616	55072	8.514
10616	81858	8.514
135152	26229	8.514
135152	27087	8.514
129807	4759	8.514
129807	4758	8.514
10606	2618	8.514
10606	5198	8.514
10666	2207	8.514
10664	8313	8.514
10664	3070	8.514
10664	1786	8.514
10664	1499	8.514
23743	4548	8.514
23746	2339	8.514
23746	2342	8.514
112744	8915	8.514
112744	942	8.514
10682	3284	8.514
10682	3283	8.514
90381	8883	8.514
399823	2299	8.514
399823	344167	8.514
146802	55244	8.514
146802	5002	8.514
25909	572	8.514
25913	7015	8.514
25913	7013	8.514
25913	55135	8.514
25913	8658	8.514
25913	54984	8.514
25913	80351	8.514
81035	64581	8.514
81035	51085	8.514
81030	104	8.514
81030	103	8.514
81029	8195	8.514
81029	585	8.514
85366	7134	8.514
85366	4607	8.514
85365	10195	8.514
85365	79053	8.514
84889	83884	8.514
84889	10166	8.514
80704	8884	8.514
84871	23287	8.514
84871	123624	8.514
219402	84340	8.514
219402	92399	8.514
83759	2063	8.514
83759	5936	8.514
83737	3300	8.514
83737	6737	8.514
23200	10396	8.514
23200	374868	8.514
23210	444	8.514
23210	375033	8.514
23210	949	8.514
23210	5053	8.514
80772	84725	8.514
80772	51228	8.514
80762	50943	8.514
80762	604	8.514
80755	57505	8.514
7060	3728	8.514
7060	1545	8.514
7060	51804	8.514
7060	6495	8.514
7067	56998	8.514
23133	7343	8.514
23133	387496	8.514
7070	2780	8.514
7070	57010	8.514
7042	367	8.514
7042	8538	8.514
7042	7442	8.514
7042	27035	8.514
81565	4747	8.514
81565	27237	8.514
81565	30851	8.514
7040	7048	8.514
7040	7057	8.514
7040	7097	8.514
7040	2119	8.514
7040	2149	8.514
7040	50943	8.514
7040	177	8.514
7040	3091	8.514
7040	5610	8.514
7040	7474	8.514
7040	4088	8.514
7048	50943	8.514
253959	57186	8.514
253959	57148	8.514
81575	168667	8.514
81575	5025	8.514
7059	3479	8.514
7059	650	8.514
7057	177	8.514
7057	5270	8.514
7057	5054	8.514
23171	2820	8.514
23171	6652	8.514
23179	5900	8.514
23179	57139	8.514
23169	7358	8.514
23169	7360	8.514
7086	8277	8.514
7086	84076	8.514
7086	22934	8.514
7080	2737	8.514
7080	170825	8.514
7098	64135	8.514
7099	7097	8.514
7099	949	8.514
7096	10333	8.514
7097	51284	8.514
7097	293	8.514
7097	64127	8.514
7097	8767	8.514
7026	3209	8.514
7026	54345	8.514
7020	265	8.514
7020	7475	8.514
7019	64216	8.514
7019	5442	8.514
7014	2072	8.514
7015	55135	8.514
7013	2072	8.514
7013	54984	8.514
29102	23405	8.514
29102	65080	8.514
29116	345	8.514
29117	3275	8.514
29117	5728	8.514
83875	3422	8.514
83875	91734	8.514
7168	153	8.514
7168	147	8.514
7175	54938	8.514
7175	6301	8.514
23028	221656	8.514
23057	64802	8.514
23057	349565	8.514
23063	9700	8.514
23063	9401	8.514
23063	5925	8.514
23063	113130	8.514
90070	7124	8.514
90070	9495	8.514
90070	5621	8.514
90070	29995	8.514
7124	9495	8.514
7124	3586	8.514
7124	3567	8.514
7124	9370	8.514
7124	356	8.514
7124	1437	8.514
7124	8737	8.514
7133	399664	8.514
7133	7538	8.514
7134	4607	8.514
7128	55072	8.514
7128	57162	8.514
340273	10058	8.514
7140	4624	8.514
7140	491	8.514
7142	3074	8.514
7142	4184	8.514
7153	22985	8.514
7153	1677	8.514
7157	23411	8.514
7157	3434	8.514
23433	598	8.514
23433	5525	8.514
23405	6895	8.514
23405	65080	8.514
23405	8575	8.514
23405	745	8.514
23405	9921	8.514
23414	2516	8.514
23414	7490	8.514
23411	3434	8.514
23411	3001	8.514
23411	3066	8.514
23411	4869	8.514
23411	7320	8.514
83605	1499	8.514
83605	652	8.514
729230	2294	8.514
729230	3162	8.514
23394	2950	8.514
23394	857	8.514
23382	191	8.514
23353	23345	8.514
23347	51132	8.514
23347	672	8.514
143244	56648	8.514
143244	1984	8.514
340485	2218	8.514
340485	2530	8.514
340485	5140	8.514
340485	64788	8.514
340485	5054	8.514
23308	3662	8.514
23308	942	8.514
23318	79727	8.514
23318	79670	8.514
23318	64852	8.514
23326	2648	8.514
23326	675	8.514
23327	2056	8.514
23327	183	8.514
23327	4734	8.514
23327	64699	8.514
83700	3929	8.514
83700	6401	8.514
81490	9791	8.514
81490	376497	8.514
23299	585	8.514
23299	5870	8.514
23299	636	8.514
23287	123624	8.514
23286	4771	8.514
23286	6664	8.514
23236	3594	8.514
23236	3717	8.514
253827	22921	8.514
253827	51734	8.514
23246	55759	8.514
3280	474	8.514
3280	388585	8.514
3284	3283	8.514
91147	4869	8.514
91147	899	8.514
3293	51171	8.514
3293	8644	8.514
79814	6723	8.514
79814	262	8.514
79813	2145	8.514
10096	4629	8.514
10096	8557	8.514
8208	9031	8.514
79837	8396	8.514
79837	5305	8.514
50852	100	8.514
50852	3932	8.514
10060	3764	8.514
10060	3766	8.514
2107	9617	8.514
2107	54516	8.514
10062	671	8.514
10062	133396	8.514
3251	100	8.514
3251	4907	8.514
3251	353	8.514
3251	272	8.514
3251	51816	8.514
3251	4129	8.514
50861	4763	8.514
50861	64411	8.514
3248	240	8.514
3248	246	8.514
2113	6733	8.514
2119	7474	8.514
2132	2134	8.514
2131	2134	8.514
50833	50840	8.514
50833	259289	8.514
8204	183	8.514
8204	1907	8.514
10040	10013	8.514
10040	7251	8.514
2128	84504	8.514
2128	4825	8.514
50840	259289	8.514
3275	5728	8.514
10036	9031	8.514
2140	2138	8.514
2140	2139	8.514
2138	2139	8.514
2135	124872	8.514
2135	55790	8.514
2149	3091	8.514
11153	11211	8.514
11153	51291	8.514
3200	3213	8.514
3200	91584	8.514
2152	2161	8.514
2152	3818	8.514
3202	2255	8.514
3202	6943	8.514
3202	137964	8.514
3202	7477	8.514
3204	8626	8.514
3204	58495	8.514
55031	8314	8.514
55031	7398	8.514
3209	5629	8.514
79896	5805	8.514
79896	26227	8.514
55036	339829	8.514
55036	55172	8.514
3211	3212	8.514
3211	3198	8.514
3211	7976	8.514
3212	3198	8.514
3213	91584	8.514
55004	336	8.514
55004	345	8.514
144100	3801	8.514
144100	57662	8.514
9759	2281	8.514
9759	10014	8.514
9759	183	8.514
9759	1482	8.514
9759	54541	8.514
9759	5465	8.514
9759	6262	8.514
9759	6198	8.514
9758	1463	8.514
9758	1496	8.514
2181	11000	8.514
2181	341392	8.514
55011	54680	8.514
55011	26747	8.514
9791	376497	8.514
8266	51608	8.514
8266	7917	8.514
9793	11004	8.514
9793	4000	8.514
2191	1803	8.514
2191	1471	8.514
9787	56776	8.514
11168	6426	8.514
11165	2617	8.514
8277	84076	8.514
8277	79178	8.514
8277	27010	8.514
92797	3508	8.514
345895	8481	8.514
345895	221421	8.514
11221	3929	8.514
9700	9401	8.514
11202	3458	8.514
11202	9451	8.514
11202	57142	8.514
11211	51291	8.514
84464	5932	8.514
84464	5889	8.514
84464	79008	8.514
10135	1677	8.514
10133	55690	8.514
10133	5870	8.514
50943	3586	8.514
50943	3561	8.514
50943	3565	8.514
50943	55340	8.514
50943	916	8.514
50943	868	8.514
50943	604	8.514
50943	648	8.514
50943	6469	8.514
121642	221120	8.514
2208	3458	8.514
2208	3717	8.514
2208	4843	8.514
2208	2342	8.514
2207	2206	8.514
2207	6776	8.514
2207	1510	8.514
2207	972	8.514
2207	4254	8.514
2207	4067	8.514
2206	2205	8.514
2205	941	8.514
2205	6556	8.514
2203	3458	8.514
2203	8789	8.514
2201	2200	8.514
2201	4052	8.514
2200	4052	8.514
339345	55124	8.514
339345	1387	8.514
2252	3082	8.514
3383	5819	8.514
3383	949	8.514
3383	975	8.514
3383	59272	8.514
2247	54361	8.514
2263	2296	8.514
2263	2099	8.514
2263	1499	8.514
2263	5744	8.514
2263	2737	8.514
2263	652	8.514
2263	5455	8.514
2263	5454	8.514
2263	6469	8.514
2263	157506	8.514
3398	2294	8.514
3398	6910	8.514
3398	1482	8.514
3398	27023	8.514
3396	84340	8.514
50964	8313	8.514
50964	6422	8.514
2255	2296	8.514
2255	3082	8.514
2255	4920	8.514
2255	5950	8.514
2255	358	8.514
2255	51176	8.514
2255	4838	8.514
2255	6943	8.514
2255	6934	8.514
2255	5744	8.514
2255	8626	8.514
2255	255061	8.514
2255	2737	8.514
2255	2624	8.514
2255	7478	8.514
2255	4040	8.514
2222	9453	8.514
2222	1352	8.514
3357	3351	8.514
3357	7442	8.514
120892	1814	8.514
120892	596	8.514
120892	6928	8.514
120892	858	8.514
120892	5076	8.514
11011	6886	8.514
11011	9874	8.514
2294	55897	8.514
2294	27023	8.514
11019	1738	8.514
9655	3142	8.514
9655	604	8.514
2299	344167	8.514
3351	7442	8.514
11005	2071	8.514
11005	2068	8.514
11004	4000	8.514
8195	55212	8.514
8195	583	8.514
8195	585	8.514
11000	341392	8.514
9641	3551	8.514
9641	1147	8.514
3315	2810	8.514
3315	7532	8.514
11034	5341	8.514
11034	57026	8.514
2271	2806	8.514
2271	2805	8.514
2272	2617	8.514
9617	54516	8.514
2281	186	8.514
2281	6863	8.514
8170	364	8.514
8170	6563	8.514
9620	1512	8.514
8165	2475	8.514
8165	5598	8.514
9693	6494	8.514
3304	3300	8.514
3304	5711	8.514
3304	811	8.514
3304	26278	8.514
11041	89792	8.514
3300	26278	8.514
11075	10300	8.514
11075	59341	8.514
11061	3087	8.514
11061	4734	8.514
166012	55501	8.514
166012	50515	8.514
153572	130497	8.514
83401	60481	8.514
83401	64834	8.514
9611	3190	8.514
9611	5599	8.514
9611	6497	8.514
116969	952	8.514
116969	683	8.514
83439	3726	8.514
83439	8061	8.514
11112	84656	8.514
11112	5226	8.514
11113	3196	8.514
11113	7533	8.514
84532	79611	8.514
84532	55902	8.514
10014	1482	8.514
10013	6048	8.514
10013	7251	8.514
10021	1260	8.514
10021	1258	8.514
100431172	5873	8.514
100431172	201294	8.514
3479	8324	8.514
3479	350	8.514
3479	7476	8.514
3479	4040	8.514
3480	201161	8.514
3480	990	8.514
3481	27148	8.514
3481	6469	8.514
50624	51330	8.514
50624	57669	8.514
3491	3728	8.514
3491	5562	8.514
3491	2626	8.514
3491	650	8.514
79611	55902	8.514
8447	773	8.514
8447	6616	8.514
79631	3692	8.514
79631	51119	8.514
8451	5629	8.514
8451	4091	8.514
9583	1841	8.514
8484	8811	8.514
8484	2587	8.514
8481	221421	8.514
8477	6813	8.514
8477	6548	8.514
132320	4897	8.514
132320	375790	8.514
9545	5870	8.514
9545	5865	8.514
79690	9469	8.514
79690	89792	8.514
3420	3419	8.514
3420	3421	8.514
3419	3421	8.514
3416	1889	8.514
3416	7511	8.514
9568	165829	8.514
9568	2550	8.514
9514	5562	8.514
9514	7357	8.514
79644	6716	8.514
79644	6715	8.514
3433	3437	8.514
3433	2625	8.514
3437	2625	8.514
3458	9451	8.514
3458	3553	8.514
3458	3569	8.514
3458	338442	8.514
3458	4843	8.514
3458	355	8.514
3458	356	8.514
3458	8789	8.514
3458	652	8.514
9524	55825	8.514
9524	51102	8.514
9525	6272	8.514
115111	116369	8.514
9517	123099	8.514
79670	64852	8.514
9519	100509461	8.514
9519	1854	8.514
84678	7471	8.514
84687	93649	8.514
84687	26153	8.514
84695	84171	8.514
84695	4015	8.514
201161	990	8.514
3508	80119	8.514
91461	163882	8.514
91419	472	8.514
91419	5591	8.514
84656	5226	8.514
8402	9356	8.514
8402	89874	8.514
8321	5978	8.514
8321	2535	8.514
8321	57216	8.514
8322	4693	8.514
8322	59277	8.514
8324	3975	8.514
8324	3170	8.514
8324	7476	8.514
8314	7398	8.514
8312	4838	8.514
8312	1969	8.514
8313	1499	8.514
8313	6422	8.514
2022	4092	8.514
2022	4091	8.514
347734	9153	8.514
347734	64078	8.514
9469	89792	8.514
9463	1788	8.514
9463	346171	8.514
9464	2625	8.514
9464	7291	8.514
9453	1352	8.514
2099	5469	8.514
2099	7474	8.514
2099	6469	8.514
9451	5610	8.514
9451	5366	8.514
92579	57818	8.514
92579	2538	8.514
79581	55065	8.514
79581	113278	8.514
8396	5305	8.514
9444	79071	8.514
9444	5354	8.514
8398	376497	8.514
8398	6901	8.514
3551	1147	8.514
3552	3553	8.514
3552	6869	8.514
11284	55728	8.514
3549	7784	8.514
11282	11320	8.514
2072	2073	8.514
2072	2067	8.514
2072	4913	8.514
2071	2068	8.514
2073	2067	8.514
2069	268	8.514
3516	4851	8.514
3516	64783	8.514
9429	5244	8.514
9429	5243	8.514
2055	3766	8.514
2055	10229	8.514
2055	291	8.514
2055	6648	8.514
2056	358	8.514
2056	4734	8.514
2056	6539	8.514
11255	7200	8.514
9415	79966	8.514
9415	6319	8.514
9409	55670	8.514
9409	8504	8.514
3594	3717	8.514
3593	3606	8.514
3593	51561	8.514
2067	4913	8.514
2063	134	8.514
2063	56925	8.514
2063	5936	8.514
3586	3565	8.514
3586	4049	8.514
3561	3560	8.514
3561	3559	8.514
3561	55340	8.514
3560	3559	8.514
3553	9370	8.514
3553	6869	8.514
3553	7291	8.514
3572	9180	8.514
3565	359	8.514
3565	358	8.514
3566	3718	8.514
3566	7292	8.514
3567	1437	8.514
3569	338442	8.514
3569	59307	8.514
3569	1991	8.514
151056	1056	8.514
151056	5406	8.514
3628	3635	8.514
3628	51763	8.514
3620	6999	8.514
3625	3952	8.514
3625	2645	8.514
3612	3613	8.514
3612	54928	8.514
3613	54928	8.514
3606	51561	8.514
92675	63826	8.514
11315	7352	8.514
11315	7350	8.514
84725	51228	8.514
84787	51111	8.514
84787	64324	8.514
50808	1841	8.514
50808	51727	8.514
22921	51734	8.514
9314	652	8.514
9314	89870	8.514
9319	994	8.514
9319	26271	8.514
9324	150	8.514
9324	777	8.514
[truncated: 63,536 more rows]

## Sheet: Gene degree FSGN
Entrez GeneID	Degree
10999	136
25797	20
10991	57
25796	57
10993	165
2	267
129521	53
25777	178
23620	90
10978	134
112849	12
128408	31
90678	46
112869	60
115708	43
284013	68
25828	89
25825	123
25836	421
120103	55
114609	481
25803	110
25809	28
23590	123
25842	41
25855	126
23513	249
10898	68
23509	96
10873	82
23530	67
23539	50
23529	241
129607	149
23576	172
10840	142
219931	26
219988	56
33	256
34	97
37	229
43	421
25	187
32	188
19	466
18	158
81	213
128486	99
48	182
47	184
54	340
10818	346
255738	312
23467	1
23463	116
23476	269
98	1
23493	259
10724	613
10733	140
135295	99
10786	141
10785	43
10797	88
145873	117
151888	143
441024	168
389434	37
10626	242
10603	102
10652	156
10654	137
10666	104
10664	133
23743	85
10636	256
23765	60
23761	46
10673	199
10682	99
112752	32
25909	36
25902	41
151987	144
253430	98
25973	53
341567	57
85366	283
150372	45
25953	1
84897	48
84889	76
84883	93
80704	32
84869	39
84842	25
81627	92
81622	1
83756	45
29085	1
29083	5
29072	63
80746	54
7067	122
23133	124
23125	25
23127	74
7042	775
81565	451
7040	1574
7049	287
7048	379
7046	695
7043	716
7051	70
7054	307
23171	32
23165	1
83852	106
440145	8
7086	59
7083	155
7080	491
7099	912
7096	178
7097	562
84930	51
84912	35
7026	244
7020	148
7036	46
203547	4
7014	239
121278	159
122622	49
83884	74
132001	41
7167	206
7161	329
7172	60
7174	30
7184	121
83943	99
23020	38
7101	567
90070	265
7108	96
7124	1512
7138	81
7128	711
7141	124
7155	152
7157	480
340533	184
143282	32
23440	121
23438	53
23405	405
23414	213
729230	559
23395	53
23394	401
23376	43
137872	44
96764	85
23304	157
23315	88
23322	288
81537	61
81542	90
23266	1
23262	117
83707	6
83734	98
23236	630
151531	123
3280	285
3291	161
3295	235
3294	28
100287171	93
8208	2
3240	178
10060	62
10062	589
3251	387
10055	25
10059	72
10058	80
3248	92
2113	109
79868	96
3263	305
2132	206
79877	50
2135	103
2149	592
11151	222
79888	42
11156	42
2152	400
2155	309
3202	329
3204	241
79896	88
2161	223
9771	1
2184	84
11190	85
2194	186
9787	108
11164	42
11165	77
144165	187
92797	51
11221	215
11232	103
11202	248
84464	128
10135	120
10133	50
50943	625
10116	89
121642	104
2207	386
2205	381
2253	215
2252	407
3383	677
2247	815
2263	795
3397	222
2255	1012
2224	101
3357	662
3359	83
79731	53
3376	53
79736	7
3373	93
2235	66
2237	224
120892	451
2294	612
11019	153
79796	126
2274	114
9619	304
2280	441
2281	343
9620	257
440498	61
100507436	44
11041	98
3300	179
3309	351
11065	153
153572	104
9612	1
9611	572
9607	397
11104	51
83480	52
10007	88
10013	536
10020	113
84525	269
84504	245
3479	931
3481	397
3486	302
3491	402
8443	333
8435	164
8459	58
8452	181
9583	76
8473	329
79691	107
79694	12
3418	124
9563	51
3422	185
3440	230
3460	74
3458	1194
3456	412
3454	171
9529	18
79661	96
9525	138
3475	62
9517	126
9519	106
84678	234
201164	184
201161	100
91461	222
84620	75
8402	87
8321	474
8322	355
8323	159
2018	99
8309	131
8312	584
8313	424
2022	495
84817	143
9493	58
9488	80
9468	88
9469	225
9464	247
79587	53
2091	1
9456	255
9446	115
11284	74
3549	591
11281	32
2068	540
2069	485
192134	86
9421	228
9420	232
8370	133
11255	251
346673	340
11251	81
3579	220
3575	299
3594	303
3586	722
3587	54
2058	53
2030	169
3563	54
3561	202
3553	1185
3554	115
3559	323
3570	544
3572	388
3567	269
3568	54
3627	223
3620	49
3625	321
3614	49
3606	303
92675	2
84735	48
84706	69
91584	237
84766	111
22919	100
22928	54
22920	138
22916	327
9313	52
55454	146
9331	31
9353	567
3688	741
9368	339
283358	31
9378	120
9370	1185
9388	146
283375	78
3630	794
3631	30
3635	366
9397	72
3643	713
3662	270
3658	112
554235	104
3667	425
3669	86
3725	664
91662	356
3720	170
3718	323
3717	420
10591	93
10588	42
196743	77
10563	231
153241	119
22976	225
115294	12
153201	68
10512	196
22933	194
22937	171
22943	481
22949	115
115286	54
157	6
154	835
153	359
150	756
175	152
183	1058
100509461	53
84172	136
128	190
84188	82
134	893
132	201
136	621
131	137
146	130
55340	535
146664	38
141	20
9253	159
283489	81
283459	6
55312	18
55316	84
3795	71
93974	112
3799	86
196	213
10396	91
10394	247
3778	170
199	220
93986	198
3764	111
10488	123
116519	286
10478	27
442038	58
3838	50
10498	194
22899	30
104	41
100	813
10419	83
84105	130
149041	249
22845	77
55294	470
22829	198
493911	1
55237	2
8029	76
4967	348
4968	184
78991	50
4982	130
3875	70
54187	99
56998	378
9154	76
9152	70
9156	232
10277	164
56953	96
3071	600
9126	185
3065	408
3061	1
3087	398
3082	150
3929	406
3921	82
10332	157
3913	354
56923	274
56922	44
10313	15
3938	77
3934	288
9061	36
3954	32
10370	304
9097	94
3991	46
3992	141
9092	84
3988	13
10352	102
92935	53
3976	733
3975	478
55171	12
55170	90
84232	44
91801	79
132671	4
56898	171
55157	53
120227	49
3148	410
9049	75
116285	90
10159	123
3155	137
10157	57
9054	143
3141	1
3996	30
10171	5
56886	66
114134	69
9039	14
9031	154
3199	142
3190	153
3169	300
56848	147
3171	150
3172	679
3158	442
3162	730
79929	172
10203	163
10220	140
10237	35
10269	74
84329	45
84376	143
6869	492
2950	518
538	746
1826	307
540	180
1812	854
1813	1092
1814	764
1815	626
6891	165
6890	224
1841	99
6886	156
2992	102
578	559
581	347
585	504
586	50
1807	103
1806	155
552	414
566	320
8941	34
8942	200
8943	220
2912	171
2918	161
6820	73
2901	325
2902	546
2903	691
2904	677
1856	226
8986	84
8989	118
2932	543
6850	552
55755	131
55750	149
4609	172
4638	68
4627	348
4629	93
55795	195
166929	90
55775	61
4668	142
594	98
596	1360
598	225
57721	35
51478	75
57704	178
1719	92
401	183
6777	718
6776	681
2837	250
411	114
51384	244
429	484
2821	231
2820	127
439	86
438	87
60489	198
445	471
440	228
93380	108
2868	51
1791	105
1777	58
6722	391
6723	85
6726	103
1763	222
2819	166
55808	19
2806	231
2805	249
1745	207
6717	128
55829	490
54363	62
55894	113
55897	434
54361	864
4534	163
4521	6
487	283
54345	271
57829	204
56776	92
339	261
336	580
341	364
344	285
51292	50
316	45
314	69
310	54
311	5
1601	335
4929	376
1621	327
1610	71
1646	129
1645	241
1638	117
1636	468
1630	257
53335	230
1666	126
1653	183
4901	27
4908	235
4907	190
1577	75
1585	220
1594	325
55520	103
4851	815
4860	358
55501	151
4843	245
4842	476
4864	339
5932	100
56413	67
383	618
56474	104
5978	412
5979	161
54433	41
367	476
54443	16
351	541
357	237
359	424
358	698
51170	58
51176	1127
207	979
211	96
215	104
213	267
220	246
51182	51
51181	95
5925	511
6996	165
4821	287
1511	156
4838	431
1500	141
4804	400
6928	396
6926	471
1559	132
1553	23
6934	623
6900	495
1482	581
1490	345
1491	151
4790	357
1493	123
4763	974
4760	249
55600	42
55611	69
1499	1294
55624	58
285	296
5830	25
5836	89
51100	201
51119	309
292	21
291	146
5817	116
5819	302
240	175
5887	69
247	136
246	82
262	76
5864	246
5860	85
1436	1
1435	325
989	54
978	159
959	222
8505	52
8503	57
1407	44
54617	309
4292	385
56172	91
990	219
2517	102
2516	199
2524	19
5746	1
4214	428
5744	291
5743	787
4221	574
163126	63
54677	86
4258	242
5723	47
5727	209
4282	448
5730	138
1395	1
1392	247
1386	63
8529	86
64127	755
1385	236
64131	293
8565	53
8563	189
8560	60
494551	186
1352	232
1363	167
1312	266
8600	547
808	345
8626	571
8621	31
8622	77
858	217
8602	70
886	439
883	83
4191	138
875	402
891	708
54704	104
2339	94
2326	97
4122	20
5629	676
2303	551
5625	77
5621	325
64064	63
8654	425
8646	271
8647	113
1268	620
2395	377
51701	89
8661	50
57402	77
8658	418
51720	103
1236	768
8741	160
8760	6
8766	78
729	253
728	224
706	680
55909	6
1201	477
2747	69
2744	185
2752	112
79017	63
2762	123
796	502
788	121
130497	368
259266	154
779	175
2729	341
54829	104
79068	236
2735	280
2736	654
9896	73
2675	55
2673	178
2668	537
2664	6
51652	1
2695	222
2693	398
50506	265
50508	82
1103	199
5552	181
1132	108
5562	292
1111	202
5566	425
4436	288
5579	144
5580	552
5592	27
200010	81
8884	130
602	449
8875	68
8861	314
623	316
617	22
8802	118
8803	171
2644	110
2643	357
9924	119
2648	296
2660	190
2625	910
2628	113
2627	419
644	137
641	370
9955	58
54968	4
9962	97
662	43
664	343
657	542
652	1356
655	867
54981	51
51562	175
2597	203
57616	211
2585	29
1056	281
2581	127
2571	159
4357	58
4343	89
2547	188
5444	195
64220	241
5455	132
1029	697
5464	49
5460	476
1015	39
5470	126
64240	172
5373	99
5371	707
6091	253
5347	335
5328	188
5313	162
5306	36
6011	118
6059	1
6051	196
7538	193
7534	100
26119	298
5393	120
5232	58
7490	401
7477	572
7478	344
7473	466
7474	1488
80273	52
80308	57
65981	255
26266	56
7407	53
26280	54
7320	395
7392	82
7390	228
5106	127
27148	93
4040	1068
4036	141
6284	114
6259	140
4092	582
4067	501
5159	509
5172	105
5140	247
5154	568
5155	882
7306	112
5189	22
59343	42
7253	131
7292	468
5021	426
5030	101
5045	287
5074	221
5076	648
5096	52
6469	1301
6470	217
29926	79
89780	960
6389	139
6382	93
29886	23
6303	38
7784	755
158833	42
6558	104
1909	462
6581	90
6518	31
6505	120
1942	180
23657	71
23643	146
25780	9
9	2
63967	69
63941	56
23601	72
284076	27
10919	191
25834	38
10939	154
23586	191
10855	48
23542	331
10861	61
340665	151
90550	2
39	15
38	128
30	58
114799	2
31	207
15	228
16	53
23462	81
284111	84
23475	124
10811	86
23481	20
94	302
93	311
92	392
90	337
23498	174
85465	16
85476	20
85477	266
10768	9
10765	36
10772	145
85413	75
90459	104
389421	72
128178	101
10616	124
135152	29
129807	2
10606	137
23746	89
112744	203
90381	101
399823	68
146802	46
25913	233
81035	73
81030	36
81029	230
85365	66
84871	96
219402	79
83759	35
83737	404
23200	75
23210	280
80772	3
80762	365
80755	53
7060	181
7070	354
253959	20
81575	69
7059	86
7057	887
23179	2
23169	149
7098	480
7019	48
7015	143
7013	391
29102	97
29116	181
29117	41
83875	85
7168	323
7175	107
23028	260
23057	63
23063	126
7133	144
7134	142
340273	2
7140	107
7142	76
7153	229
23433	144
23411	558
83605	128
23382	9
23353	59
23347	4
143244	183
340485	297
23308	148
23318	205
23326	177
23327	315
83700	183
81490	21
23299	86
23287	226
23286	15
253827	49
23246	10
3284	102
91147	158
3293	69
79814	47
79813	111
10096	251
79837	57
50852	173
2107	89
50861	51
2119	85
2131	266
50833	45
8204	113
10040	40
2128	110
50840	45
3275	161
10036	2
2140	73
2138	130
11153	21
3200	137
55031	221
3209	324
55036	22
3211	116
3212	76
3213	62
55004	282
144100	34
9759	531
9758	29
2181	98
55011	2
9791	5
8266	32
9793	97
2191	13
11168	104
8277	7
345895	62
9700	125
11211	175
2208	181
2206	233
2203	65
2201	172
2200	97
339345	71
3398	437
3396	10
50964	192
2222	103
11011	2
9655	161
2299	68
3351	291
11005	146
11004	84
8195	318
11000	15
9641	107
3315	218
11034	61
2271	156
2272	59
9617	59
8170	10
8165	139
9693	10
3304	20
11075	172
11061	210
166012	151
83401	85
116969	69
83439	132
11112	72
11113	173
84532	78
10014	345
10021	62
100431172	135
3480	328
50624	69
79611	28
8447	151
79631	32
8451	96
8484	89
8481	62
8477	176
132320	114
9545	60
79690	146
3420	133
3419	133
3416	89
9568	105
9514	188
79644	145
3433	83
3437	4
9524	131
115111	69
79670	5
84687	111
84695	57
3508	119
91419	13
84656	51
8324	455
8314	66
347734	22
9463	190
9453	101
2099	428
9451	422
92579	66
79581	22
8396	57
9444	117
8398	36
3551	2
3552	586
11282	93
2072	271
2071	215
2073	157
3516	2
9429	44
2055	561
2056	430
9415	62
9409	61
3593	632
2067	215
2063	149
3560	76
3565	530
3566	307
3569	1274
151056	84
3628	28
3612	109
3613	43
11315	473
84725	3
84787	63
50808	79
22921	49
9314	127
9319	106
9324	21
9329	94
9340	2
116337	20
9356	54
3690	313
3692	63
3685	281
9365	70
124872	149
9374	2
9371	171
3638	289
3632	28
9394	204
3651	62
3728	415
3726	325
3712	71
3713	68
3710	164
3741	152
91647	4
10572	185
3708	123
10560	43
10551	2
10558	126
10536	37
22985	126
22934	96
493829	40
156	250
155	299
152	242
84193	63
100133941	242
189	219
186	343
117	288
113	193
84171	57
84174	97
135	760
133	423
147	418
148	309
142	144
9241	571
9245	58
9248	2
399664	82
3782	20
3781	20
3777	108
10390	51
9290	161
3751	7
3752	7
3766	427
9197	19
3832	94
9180	120
9187	82
10497	85
9189	2
3827	334
10449	147
3815	295
10434	103
3801	55
22894	101
10459	203
10455	40
22871	323
102	272
10413	67
84101	228
55224	66
55214	133
55212	139
149428	2
55277	2
4976	139
339829	22
55258	87
55256	106
8074	330
55244	75
56994	51
9153	70
3002	53
3001	184
10273	278
3032	111
3030	111
9173	268
3037	2
3036	60
56950	77
56952	312
3043	143
3070	111
3077	126
3074	471
3073	347
3066	480
9132	75
3064	657
3091	631
161823	110
9060	36
3956	269
3955	99
3952	538
10367	11
3990	160
3980	76
3981	312
3972	88
26986	221
55163	33
10300	103
10302	44
84245	145
3906	86
90865	322
282679	70
55117	70
55107	16
55124	240
55152	53
3142	277
10165	101
10170	165
79966	5
10195	66
3198	123
3196	183
3157	239
282618	204
79913	2
10229	136
10227	68
10215	214
160428	111
84340	6
55065	22
55072	3
6870	233
6868	416
2946	74
6895	276
2979	78
1848	296
6897	53
572	442
583	223
1803	129
551	619
8912	224
8913	158
8915	379
8928	59
93492	69
1896	285
6804	217
6812	209
6813	168
6817	130
2915	184
6829	108
6827	72
6822	129
8974	74
8972	85
8985	227
2936	95
1889	221
2931	329
2925	77
55753	84
56648	141
4624	235
116039	263
4628	366
55790	230
56603	159
51422	448
4693	107
599	2
590	200
165829	56
57733	141
51477	32
51449	148
56666	20
51458	88
65220	53
1725	142
6783	86
409	525
433	2
432	2
60481	85
444	105
2887	244
1798	119
1794	246
1788	89
2810	216
1756	127
6733	155
1743	169
6716	85
6714	749
1734	59
1733	55
6711	130
1738	271
6718	164
55825	52
4519	238
53632	33
4543	58
4548	114
474	226
476	231
479	109
4593	191
4595	125
472	490
51301	58
57818	57
2799	103
496	62
54344	153
57820	120
51330	109
335	578
348	898
222537	240
324	825
301	203
306	260
51268	50
4920	198
1649	163
53343	30
1632	86
1652	136
1677	155
4897	238
1576	173
1581	214
54498	77
54496	197
4889	353
4886	232
4891	294
54475	46
65018	177
4879	264
4882	93
4883	41
4869	259
5950	576
51237	81
51231	65
396	134
397	61
384	462
5991	67
376497	307
5986	38
5973	86
361	101
360	223
366	287
364	150
350	333
355	405
5997	196
356	256
51171	46
51166	180
216	61
226	183
229	363
643853	4
5917	53
51132	4
5921	310
5900	2
6999	93
51143	134
4825	305
4829	90
1514	34
1512	73
1510	65
1515	177
1548	71
6909	128
6905	171
6910	268
375033	16
55670	60
1468	115
5897	185
1463	29
4771	436
153090	468
4759	156
4761	267
4747	179
55617	100
93649	350
280	2
284	403
270	88
272	100
278	2
5832	87
5834	77
5837	133
51111	63
293	70
54541	178
54550	25
242	59
5889	138
55690	76
5873	222
54576	218
5870	78
268	113
265	214
1419	37
949	361
1429	89
914	65
916	275
912	50
975	158
966	224
1409	170
954	28
952	331
994	52
991	117
2528	19
2527	19
2539	161
2535	342
2530	183
4205	250
4222	92
54680	2
5768	50
2475	761
4254	264
54658	372
5711	60
5715	142
5724	81
2491	77
8534	111
1380	70
1378	70
8538	102
51804	76
8566	42
5795	369
5788	355
1373	518
4200	43
57379	252
818	67
842	38
857	1141
8604	101
887	331
873	79
874	94
51763	106
5618	204
5610	205
2305	157
56301	54
4157	157
4159	90
5604	466
5609	63
5607	2
4143	167
4144	222
1270	394
1271	94
1269	253
1260	25
8659	103
5663	1027
51738	613
745	132
8732	79
727	286
719	167
8704	31
2740	60
2745	63
54815	140
2769	101
799	60
2780	150
2705	77
773	605
2710	72
2712	32
79054	93
79071	74
79075	62
2737	629
1181	65
54880	213
92129	99
2674	55
2671	49
2691	276
5530	224
64321	407
1128	164
51608	32
1130	94
1119	66
5578	153
1136	307
1141	666
5599	300
57515	59
8799	22
1158	51
26002	55
8869	87
8862	297
8854	376
26047	152
8818	153
8811	113
8800	50
675	565
671	111
2629	402
2626	397
54938	53
648	255
2618	103
54962	172
9934	38
650	696
79178	4
51582	125
2595	12
9990	94
2590	137
2591	83
4351	113
2583	148
2550	288
64216	36
124056	86
5420	133
137964	219
50484	105
1027	416
5459	139
5469	414
6092	258
6098	40
5366	418
5352	37
5341	578
5335	168
5336	223
64581	177
63826	132
6010	41
6005	50
388662	70
374907	122
27304	139
5394	136
7484	362
7482	282
7481	494
5214	112
5244	16
7448	332
7442	529
7471	727
5213	176
80319	56
26271	210
7434	60
27237	110
26229	83
5270	250
5287	57
5288	57
7358	104
7352	122
7343	60
7391	107
5136	26
6299	430
6257	246
6258	133
168667	192
6240	53
6209	27
80222	53
4091	316
5162	157
5160	138
30812	312
5137	26
5156	425
59307	163
80055	212
57186	20
5033	100
5053	190
57120	143
57127	38
6483	45
6482	19
6423	929
6422	1222
64902	125
6440	204
6352	773
6356	285
6363	799
64802	82
6621	44
6619	44
6647	805
6648	554
6622	1076
6565	41
1906	1018
1907	464
6583	71
6509	182
6506	255
6523	127
23659	166
391059	9
23646	5
63976	186
63971	138
10988	71
112817	79
326625	99
23607	12
728395	3
150094	3
129450	94
284004	12
23583	150
285521	78
23597	65
25813	86
285590	104
25849	50
10901	3
10891	365
23554	52
23541	152
23566	117
219970	3
70	156
58	168
23464	42
10808	112
10800	99
95	59
91	205
23491	31
88	208
114771	187
114770	187
10718	90
10721	52
10723	65
10728	195
83983	35
10776	233
728137	3
284217	163
391356	3
10657	53
10658	178
10667	53
10630	165
23705	177
10672	86
390110	37
90353	24
389396	3
81034	64
25998	192
90249	3
29089	59
81605	80
23205	115
132160	43
7068	253
7076	118
7078	191
23129	78
81573	54
253982	37
23173	71
7084	127
23144	77
84920	70
151648	75
23186	58
121260	72
7038	146
7001	334
29127	88
80834	45
122618	5
23001	31
83959	169
23070	72
7114	77
7137	301
441531	80
7150	11
7156	8
219699	3
23456	13
23457	89
83549	126
23383	60
253714	48
441478	240
340419	165
144245	70
83697	65
83706	84
440275	250
23295	93
122481	51
286527	77
79802	3
2100	433
3235	156
3236	247
10056	53
8202	179
79876	12
2147	473
2150	141
2151	33
2160	149
8292	101
3214	102
2168	166
2169	93
2170	130
11127	80
2182	144
2193	53
8260	20
11181	65
346562	105
11176	159
11163	7
84439	45
9706	106
11219	84
9734	268
50940	68
10111	276
10106	43
2210	3
79707	56
8106	136
2248	192
2249	301
2246	272
2261	185
2296	581
3340	296
9653	239
9657	68
79791	15
11001	144
3320	188
9616	17
2277	164
3308	94
11047	36
11062	52
9662	48
123872	3
283927	194
11116	102
317701	3
10005	161
123803	151
116986	232
116985	215
317703	3
317705	3
10025	91
84524	155
151246	46
3482	27
8408	218
8434	34
9588	136
50640	43
79697	120
9540	105
3425	59
79646	50
3434	331
9536	92
122970	139
254042	71
122945	72
50700	109
84649	102
2023	145
346606	70
9497	65
84807	161
9480	229
9474	257
79586	57
11283	86
2074	295
8379	65
2081	134
2053	97
2054	129
2052	34
2047	102
3576	210
2064	437
3596	270
3592	307
9403	123
9401	81
11277	99
2033	720
2027	179
2026	145
3558	526
2045	71
3623	313
3624	536
122830	4
84779	4
84072	204
84076	3
149233	435
22914	217
84059	64
9349	3
9348	58
9376	90
9373	39
116369	67
3661	245
3714	223
10599	84
10586	22
10585	37
[truncated: 7,158 more rows]
