# Supplementary material for: Global Analysis of the Human Pathophenotypic Similarity Gene Network Merges Disease Module Components
Source: PLoS One. 2013 Feb 21;8(2):e56653. doi: 10.1371/journal.pone.0056653 (PMC3578923; doi:10.1371/journal.pone.0056653)
Supplement: Table S10 — Network intersection between PSGN and PIN removing inferred gene-to-gene associations. (XLS) [file pone.0056653.s013.xls]

## Sheet: Table S10 New Gene-Gene Pheno
Entrez Gene ID (Gene 1)	Entrez Gene ID (Gene 2)	Pathophenotypic similarity	HPO term ID	HPO term name
5627	5624	5.2304	HP:0001977	Thrombosis
5627	5624	5.2304	HP:0002204	Pulmonary embolism
5627	5624	5.2304	HP:0001038	Warfarin-induced skin necrosis
5627	5624	5.2304	HP:0002625	Deep venous thrombosis
5627	5624	5.2304	HP:0000979	Purpura
5627	5624	5.2304	HP:0005305	Cerebral venous thrombosis
5627	5624	5.2304	HP:0001928	Abnormality of coagulation
5627	5624	5.2304	HP:0002638	Superficial thrombophlebitis
5627	5624	5.2304	HP:0002625	Deep venous thrombosis
5627	5624	5.2304	HP:0002204	Pulmonary embolism
5627	5624	5.2304	HP:0001038	Warfarin-induced skin necrosis
5627	5624	5.2304	HP:0001928	Abnormality of coagulation
5627	5624	5.2304	HP:0000979	Purpura
5627	5624	5.2304	HP:0000118	Phenotypic abnormality
5627	5624	5.2304	HP:0005305	Cerebral venous thrombosis
5627	5624	5.2304	HP:0002638	Superficial thrombophlebitis
5627	5624	5.2304	HP:0011028	Abnormality of blood circulation
2158	2157	4.4536	HP:0003645	Prolonged partial thromboplastin time
2158	2157	4.4536	HP:0001391	Hemarthroses
2158	2157	4.4536	HP:0011029	Internal hemorrhage
2158	2157	4.4536	HP:0001934	Persistent bleeding after trauma
2158	2157	4.4536	HP:0000951	Abnormality of the skin
2158	2157	4.4536	HP:0001892	Bleeding diathesis
2158	2157	4.4536	HP:0001928	Abnormality of coagulation
2158	2157	4.4536	HP:0001379	Degenerative joint disease
2158	2157	4.4536	HP:0003645	Prolonged partial thromboplastin time
2158	2157	4.4536	HP:0001391	Hemarthroses
2158	2157	4.4536	HP:0011028	Abnormality of blood circulation
2158	2157	4.4536	HP:0001934	Persistent bleeding after trauma
2158	2157	4.4536	HP:0001892	Bleeding diathesis
2158	2157	4.4536	HP:0001928	Abnormality of coagulation
2158	2157	4.4536	HP:0001379	Degenerative joint disease
959	958	4.3445	HP:0005479	Decreased IgE
959	958	4.3445	HP:0010978	Abnormality of immune system physiology
959	958	4.3445	HP:0002849	Absence of lymph node germinal center
959	958	4.3445	HP:0001875	Neutropenia
959	958	4.3445	HP:0000118	Phenotypic abnormality
959	958	4.3445	HP:0001871	Abnormality of the hematopoietic system
959	958	4.3445	HP:0000118	Phenotypic abnormality
959	958	4.3445	HP:0001871	Abnormality of the hematopoietic system
959	958	4.3445	HP:0100763	Abnormality of the lymphatic system
959	958	4.3445	HP:0004332	Abnormality of lymphocytes
959	958	4.3445	HP:0000118	Phenotypic abnormality
959	958	4.3445	HP:0002847	Primary dysfunction of B-lymphocyte isotype switching and memory B-cell generation
959	958	4.3445	HP:0000752	Hyperactivity
959	958	4.3445	HP:0002962	Normal or increased IgM
959	958	4.3445	HP:0000118	Phenotypic abnormality
959	958	4.3445	HP:0002721	Immunodeficiency
959	958	4.3445	HP:0002487	Hyperkinesis
959	958	4.3445	HP:0010701	Abnormal immunoglobulin level
959	958	4.3445	HP:0005479	Decreased IgE
959	958	4.3445	HP:0002849	Absence of lymph node germinal center
959	958	4.3445	HP:0002847	Primary dysfunction of B-lymphocyte isotype switching and memory B-cell generation
959	958	4.3445	HP:0001875	Neutropenia
959	958	4.3445	HP:0000752	Hyperactivity
959	958	4.3445	HP:0002962	Normal or increased IgM
959	958	4.3445	HP:0002721	Immunodeficiency
959	958	4.3445	HP:0002487	Hyperkinesis
9368	6569	4.2342	HP:0002659	Increased susceptibility to fractures
9368	6569	4.2342	HP:0000117	Decreased renal tubular phosphate reabsorption
9368	6569	4.2342	HP:0002148	Hypophosphatemia
9368	6569	4.2342	HP:0000787	Kidney stones
9368	6569	4.2342	HP:0000939	Osteoporosis
9368	6569	4.2342	HP:0000938	Osteopenia
9368	6569	4.2342	HP:0003109	Hyperphosphaturia
9368	6569	4.2342	HP:0003111	Abnormality of ion homeostasis
9368	6569	4.2342	HP:0002659	Increased susceptibility to fractures
9368	6569	4.2342	HP:0002148	Hypophosphatemia
9368	6569	4.2342	HP:0000117	Decreased renal tubular phosphate reabsorption
9368	6569	4.2342	HP:0000787	Kidney stones
9368	6569	4.2342	HP:0000939	Osteoporosis
9368	6569	4.2342	HP:0000938	Osteopenia
9368	6569	4.2342	HP:0003109	Hyperphosphaturia
5634	5631	3.6355	HP:0001310	Dysmetria
5634	5631	3.6355	HP:0000819	Diabetes mellitus
5634	5631	3.6355	HP:0003157	Progressive axonal neuropathy with demyelinization on electroneurography
5634	5631	3.6355	HP:0001635	Congestive heart failure
5634	5631	3.6355	HP:0001638	Cardiomyopathy
5634	5631	3.6355	HP:0000286	Epicanthus
5634	5631	3.6355	HP:0000154	Wide mouth
5634	5631	3.6355	HP:0000325	Triangular facies
5634	5631	3.6355	HP:0000083	Renal failure
5634	5631	3.6355	HP:0003477	Axonal neuropathy
5634	5631	3.6355	HP:0003142	Excessive purine production
5634	5631	3.6355	HP:0002514	Cerebral calcification
5634	5631	3.6355	HP:0001284	Areflexia
5634	5631	3.6355	HP:0001344	Absent speech development
5634	5631	3.6355	HP:0000791	Uric acid urolithiasis
5634	5631	3.6355	HP:0001252	Muscular hypotonia
5634	5631	3.6355	HP:0000444	Beaked nose
5634	5631	3.6355	HP:0002007	Frontal bossing
5634	5631	3.6355	HP:0001270	Motor delay
5634	5631	3.6355	HP:0001271	Polyneuropathy
5634	5631	3.6355	HP:0001510	Growth delay
5634	5631	3.6355	HP:0003714	Lower leg amyotrophy
5634	5631	3.6355	HP:0000601	Hypotelorism
5634	5631	3.6355	HP:0000540	Hypermetropia
5634	5631	3.6355	HP:0000365	Hearing impairment
5634	5631	3.6355	HP:0001276	Hypertonia
5634	5631	3.6355	HP:0003240	Increased phosphoribosylpyrophosphate (PRPP) synthetase
5634	5631	3.6355	HP:0001997	Gout
5634	5631	3.6355	HP:0002814	Abnormality of the lower limb
5634	5631	3.6355	HP:0001310	Dysmetria
5634	5631	3.6355	HP:0002011	Abnormality of the central nervous system
5634	5631	3.6355	HP:0000819	Diabetes mellitus
5634	5631	3.6355	HP:0000118	Phenotypic abnormality
5634	5631	3.6355	HP:0003157	Progressive axonal neuropathy with demyelinization on electroneurography
5634	5631	3.6355	HP:0001635	Congestive heart failure
5634	5631	3.6355	HP:0001638	Cardiomyopathy
5634	5631	3.6355	HP:0000365	Hearing impairment
5634	5631	3.6355	HP:0000286	Epicanthus
5634	5631	3.6355	HP:0000365	Hearing impairment
5634	5631	3.6355	HP:0004368	Increased purine levels
5634	5631	3.6355	HP:0000154	Wide mouth
5634	5631	3.6355	HP:0100022	Abnormality of movement
5634	5631	3.6355	HP:0000325	Triangular facies
5634	5631	3.6355	HP:0001284	Areflexia
5634	5631	3.6355	HP:0009830	Peripheral neuropathy
5634	5631	3.6355	HP:0000083	Renal failure
5634	5631	3.6355	HP:0009830	Peripheral neuropathy
5634	5631	3.6355	HP:0003202	Amyotrophy
5634	5631	3.6355	HP:0004352	Abnormality of purine metabolism
5634	5631	3.6355	HP:0003477	Axonal neuropathy
5634	5631	3.6355	HP:0009830	Peripheral neuropathy
5634	5631	3.6355	HP:0003142	Excessive purine production
5634	5631	3.6355	HP:0000707	Abnormality of the nervous system
5634	5631	3.6355	HP:0002514	Cerebral calcification
5634	5631	3.6355	HP:0001344	Absent speech development
5634	5631	3.6355	HP:0000118	Phenotypic abnormality
5634	5631	3.6355	HP:0000365	Hearing impairment
5634	5631	3.6355	HP:0000791	Uric acid urolithiasis
5634	5631	3.6355	HP:0001252	Muscular hypotonia
5634	5631	3.6355	HP:0000444	Beaked nose
5634	5631	3.6355	HP:0000478	Abnormality of the eye
5634	5631	3.6355	HP:0002007	Frontal bossing
5634	5631	3.6355	HP:0002011	Abnormality of the central nervous system
5634	5631	3.6355	HP:0100543	Cognitive impairment
5634	5631	3.6355	HP:0001270	Motor delay
5634	5631	3.6355	HP:0001271	Polyneuropathy
5634	5631	3.6355	HP:0002011	Abnormality of the central nervous system
5634	5631	3.6355	HP:0001510	Growth delay
5634	5631	3.6355	HP:0000478	Abnormality of the eye
5634	5631	3.6355	HP:0003714	Lower leg amyotrophy
5634	5631	3.6355	HP:0000601	Hypotelorism
5634	5631	3.6355	HP:0000540	Hypermetropia
5634	5631	3.6355	HP:0001276	Hypertonia
5634	5631	3.6355	HP:0003240	Increased phosphoribosylpyrophosphate (PRPP) synthetase
5634	5631	3.6355	HP:0001997	Gout
2147	5054	3.6104	HP:0001892	Bleeding diathesis
2147	5054	3.6104	HP:0001892	Bleeding diathesis
2157	3998	3.5562	HP:0001928	Abnormality of coagulation
2157	3998	3.5562	HP:0000118	Phenotypic abnormality
2157	3998	3.5562	HP:0000118	Phenotypic abnormality
2157	3998	3.5562	HP:0001928	Abnormality of coagulation
2157	3998	3.5562	HP:0001892	Bleeding diathesis
2157	3998	3.5562	HP:0003125	Factor VIII deficiency
2157	3998	3.5562	HP:0000118	Phenotypic abnormality
2157	3998	3.5562	HP:0003256	Abnormality of the coagulation cascade
2157	3998	3.5562	HP:0001892	Bleeding diathesis
2157	3998	3.5562	HP:0003125	Factor VIII deficiency
3674	7450	3.5152	HP:0003540	Abnormal platelet aggregation
3674	7450	3.5152	HP:0001928	Abnormality of coagulation
3674	7450	3.5152	HP:0002239	Gastrointestinal hemorrhage
3674	7450	3.5152	HP:0000978	Ecchymoses
3674	7450	3.5152	HP:0001933	Subcutaneous hemorrhage
3674	7450	3.5152	HP:0003010	Prolonged bleeding time
3674	7450	3.5152	HP:0000421	Epistaxis
3674	7450	3.5152	HP:0011029	Internal hemorrhage
3674	7450	3.5152	HP:0000132	Menorrhagia
3674	7450	3.5152	HP:0000271	Abnormality of the face
3674	7450	3.5152	HP:0000707	Abnormality of the nervous system
3674	7450	3.5152	HP:0002239	Gastrointestinal hemorrhage
3674	7450	3.5152	HP:0001626	Abnormality of the cardiovascular system
3674	7450	3.5152	HP:0000978	Ecchymoses
3674	7450	3.5152	HP:0003010	Prolonged bleeding time
3674	7450	3.5152	HP:0011024	Abnormality of the gastrointestinal tract
3674	7450	3.5152	HP:0001872	Abnormality of thrombocytes
3674	7450	3.5152	HP:0000132	Menorrhagia
3674	7450	3.5152	HP:0001928	Abnormality of coagulation
3674	7450	3.5152	HP:0001928	Abnormality of coagulation
3674	7450	3.5152	HP:0003540	Abnormal platelet aggregation
3674	7450	3.5152	HP:0011029	Internal hemorrhage
3674	7450	3.5152	HP:0001928	Abnormality of coagulation
3674	7450	3.5152	HP:0001626	Abnormality of the cardiovascular system
3674	7450	3.5152	HP:0001928	Abnormality of coagulation
3674	7450	3.5152	HP:0000421	Epistaxis
3426	3075	3.4785	HP:0000118	Phenotypic abnormality
3426	3075	3.4785	HP:0001939	Abnormality of metabolism/homeostasis
3426	3075	3.4785	HP:0000099	Glomerulonephritis
3426	3075	3.4785	HP:0000118	Phenotypic abnormality
3426	3075	3.4785	HP:0000707	Abnormality of the nervous system
3426	3075	3.4785	HP:0002719	Recurrent infections
3426	3075	3.4785	HP:0002719	Recurrent infections
3426	3075	3.4785	HP:0004431	Complement deficiency
3426	3075	3.4785	HP:0004431	Complement deficiency
3426	3075	3.4785	HP:0002719	Recurrent infections
3426	3075	3.4785	HP:0004431	Complement deficiency
3426	3075	3.4785	HP:0000083	Renal failure
3426	3075	3.4785	HP:0000118	Phenotypic abnormality
3426	3075	3.4785	HP:0002633	Vasculitis
3426	3075	3.4785	HP:0002718	Recurrent bacterial infections
3426	3075	3.4785	HP:0005381	Recurrent meningococcal disease
3426	3075	3.4785	HP:0005369	Decreased serum complement factor H
3426	3075	3.4785	HP:0000077	Abnormality of the kidney
3426	3075	3.4785	HP:0000707	Abnormality of the nervous system
3426	3075	3.4785	HP:0000099	Glomerulonephritis
3426	3075	3.4785	HP:0005369	Decreased serum complement factor H
3426	3075	3.4785	HP:0000118	Phenotypic abnormality
3426	3075	3.4785	HP:0000083	Renal failure
3426	3075	3.4785	HP:0000099	Glomerulonephritis
3426	3075	3.4785	HP:0000095	Morphological abnormalities of the glomeruli
3426	3075	3.4785	HP:0000118	Phenotypic abnormality
3426	3075	3.4785	HP:0002718	Recurrent bacterial infections
3426	3075	3.4785	HP:0005339	Abnormality of complement system
3426	3075	3.4785	HP:0000077	Abnormality of the kidney
3426	3075	3.4785	HP:0002633	Vasculitis
3426	3075	3.4785	HP:0005381	Recurrent meningococcal disease
6005	286	3.4649	HP:0010973	Abnormality of erythroid lineage cell
6005	286	3.4649	HP:0000952	Jaundice
6005	286	3.4649	HP:0004447	Poikilocytosis
6005	286	3.4649	HP:0001878	Hemolytic anemia
6005	286	3.4649	HP:0002904	Hyperbilirubinemia
6005	286	3.4649	HP:0001871	Abnormality of the hematopoietic system
6005	286	3.4649	HP:0004297	Abnormality of the biliary system
6005	286	3.4649	HP:0010973	Abnormality of erythroid lineage cell
6005	286	3.4649	HP:0000952	Jaundice
6005	286	3.4649	HP:0004447	Poikilocytosis
6005	286	3.4649	HP:0002904	Hyperbilirubinemia
6005	286	3.4649	HP:0001878	Hemolytic anemia
2153	2159	3.3865	HP:0003645	Prolonged partial thromboplastin time
2153	2159	3.3865	HP:0001928	Abnormality of coagulation
2153	2159	3.3865	HP:0001928	Abnormality of coagulation
2153	2159	3.3865	HP:0003256	Abnormality of the coagulation cascade
2153	2159	3.3865	HP:0000421	Epistaxis
2153	2159	3.3865	HP:0001892	Bleeding diathesis
2153	2159	3.3865	HP:0000132	Menorrhagia
2153	2159	3.3865	HP:0000118	Phenotypic abnormality
2153	2159	3.3865	HP:0003645	Prolonged partial thromboplastin time
2153	2159	3.3865	HP:0000118	Phenotypic abnormality
2153	2159	3.3865	HP:0003256	Abnormality of the coagulation cascade
2153	2159	3.3865	HP:0000421	Epistaxis
2153	2159	3.3865	HP:0001892	Bleeding diathesis
2153	2159	3.3865	HP:0000118	Phenotypic abnormality
2153	2159	3.3865	HP:0000132	Menorrhagia
2153	2159	3.3865	HP:0000271	Abnormality of the face
6005	6521	3.3304	HP:0005502	Increased red cell osmotic fragility
6005	6521	3.3304	HP:0000952	Jaundice
6005	6521	3.3304	HP:0004446	Stomatocytosis
6005	6521	3.3304	HP:0001878	Hemolytic anemia
6005	6521	3.3304	HP:0002904	Hyperbilirubinemia
6005	6521	3.3304	HP:0005502	Increased red cell osmotic fragility
6005	6521	3.3304	HP:0000118	Phenotypic abnormality
6005	6521	3.3304	HP:0000952	Jaundice
6005	6521	3.3304	HP:0004446	Stomatocytosis
6005	6521	3.3304	HP:0004447	Poikilocytosis
6005	6521	3.3304	HP:0004447	Poikilocytosis
6005	6521	3.3304	HP:0001878	Hemolytic anemia
6005	6521	3.3304	HP:0001939	Abnormality of metabolism/homeostasis
6005	6521	3.3304	HP:0000118	Phenotypic abnormality
6005	6521	3.3304	HP:0001871	Abnormality of the hematopoietic system
6005	6521	3.3304	HP:0010973	Abnormality of erythroid lineage cell
6005	6521	3.3304	HP:0001939	Abnormality of metabolism/homeostasis
6005	6521	3.3304	HP:0000118	Phenotypic abnormality
6005	6521	3.3304	HP:0001939	Abnormality of metabolism/homeostasis
6005	6521	3.3304	HP:0001939	Abnormality of metabolism/homeostasis
6005	6521	3.3304	HP:0000118	Phenotypic abnormality
6005	6521	3.3304	HP:0002904	Hyperbilirubinemia
6005	6521	3.3304	HP:0000118	Phenotypic abnormality
6005	6521	3.3304	HP:0000118	Phenotypic abnormality
2159	2157	3.2849	HP:0001391	Hemarthroses
2159	2157	3.2849	HP:0003645	Prolonged partial thromboplastin time
2159	2157	3.2849	HP:0000924	Abnormality of the musculoskeletal system
2159	2157	3.2849	HP:0010989	Abnormality of the intrinsic pathway
2159	2157	3.2849	HP:0000118	Phenotypic abnormality
2159	2157	3.2849	HP:0001892	Bleeding diathesis
2159	2157	3.2849	HP:0011029	Internal hemorrhage
2159	2157	3.2849	HP:0000118	Phenotypic abnormality
2159	2157	3.2849	HP:0000118	Phenotypic abnormality
2159	2157	3.2849	HP:0003645	Prolonged partial thromboplastin time
2159	2157	3.2849	HP:0001391	Hemarthroses
2159	2157	3.2849	HP:0011028	Abnormality of blood circulation
2159	2157	3.2849	HP:0001928	Abnormality of coagulation
2159	2157	3.2849	HP:0001892	Bleeding diathesis
2159	2157	3.2849	HP:0010989	Abnormality of the intrinsic pathway
2159	2157	3.2849	HP:0001367	Abnormality of the joints
2157	7450	3.2661	HP:0001928	Abnormality of coagulation
2157	7450	3.2661	HP:0001391	Hemarthroses
2157	7450	3.2661	HP:0000978	Ecchymoses
2157	7450	3.2661	HP:0001934	Persistent bleeding after trauma
2157	7450	3.2661	HP:0001892	Bleeding diathesis
2157	7450	3.2661	HP:0003125	Factor VIII deficiency
2157	7450	3.2661	HP:0001367	Abnormality of the joints
2157	7450	3.2661	HP:0000118	Phenotypic abnormality
2157	7450	3.2661	HP:0011029	Internal hemorrhage
2157	7450	3.2661	HP:0001626	Abnormality of the cardiovascular system
2157	7450	3.2661	HP:0000978	Ecchymoses
2157	7450	3.2661	HP:0001928	Abnormality of coagulation
2157	7450	3.2661	HP:0000118	Phenotypic abnormality
2157	7450	3.2661	HP:0000118	Phenotypic abnormality
2157	7450	3.2661	HP:0000118	Phenotypic abnormality
2157	7450	3.2661	HP:0001928	Abnormality of coagulation
2157	7450	3.2661	HP:0003125	Factor VIII deficiency
2157	7450	3.2661	HP:0000118	Phenotypic abnormality
2157	7450	3.2661	HP:0001391	Hemarthroses
2157	7450	3.2661	HP:0001934	Persistent bleeding after trauma
2157	7450	3.2661	HP:0001626	Abnormality of the cardiovascular system
2157	7450	3.2661	HP:0001892	Bleeding diathesis
2157	7450	3.2661	HP:0000118	Phenotypic abnormality
2161	3818	3.2632	HP:0003645	Prolonged partial thromboplastin time
2161	3818	3.2632	HP:0001928	Abnormality of coagulation
2161	3818	3.2632	HP:0001928	Abnormality of coagulation
2161	3818	3.2632	HP:0003645	Prolonged partial thromboplastin time
2161	3818	3.2632	HP:0000118	Phenotypic abnormality
4292	4609	3.1215	HP:0000118	Phenotypic abnormality
4292	4609	3.1215	HP:0002664	Neoplasia
4292	4609	3.1215	HP:0000118	Phenotypic abnormality
4292	4609	3.1215	HP:0002664	Neoplasia
4292	4609	3.1215	HP:0002664	Neoplasia
4292	4609	3.1215	HP:0002664	Neoplasia
4292	4609	3.1215	HP:0002664	Neoplasia
4292	4609	3.1215	HP:0002664	Neoplasia
4292	4609	3.1215	HP:0004377	Hematological neoplasia
4292	4609	3.1215	HP:0002664	Neoplasia
4292	4609	3.1215	HP:0000118	Phenotypic abnormality
4292	4609	3.1215	HP:0002664	Neoplasia
4292	4609	3.1215	HP:0002664	Neoplasia
4292	4609	3.1215	HP:0002664	Neoplasia
4292	4609	3.1215	HP:0002664	Neoplasia
4292	4609	3.1215	HP:0002665	Lymphoma
4292	4609	3.1215	HP:0000118	Phenotypic abnormality
4292	4609	3.1215	HP:0002664	Neoplasia
4292	4609	3.1215	HP:0002665	Lymphoma
7450	2811	3.0984	HP:0000118	Phenotypic abnormality
7450	2811	3.0984	HP:0011028	Abnormality of blood circulation
7450	2811	3.0984	HP:0001626	Abnormality of the cardiovascular system
7450	2811	3.0984	HP:0000978	Ecchymoses
7450	2811	3.0984	HP:0003010	Prolonged bleeding time
7450	2811	3.0984	HP:0002012	Abnormality of the abdominal organs
7450	2811	3.0984	HP:0001873	Thrombocytopenia
7450	2811	3.0984	HP:0000132	Menorrhagia
7450	2811	3.0984	HP:0001928	Abnormality of coagulation
7450	2811	3.0984	HP:0001928	Abnormality of coagulation
7450	2811	3.0984	HP:0001872	Abnormality of thrombocytes
7450	2811	3.0984	HP:0011028	Abnormality of blood circulation
7450	2811	3.0984	HP:0001934	Persistent bleeding after trauma
7450	2811	3.0984	HP:0001626	Abnormality of the cardiovascular system
7450	2811	3.0984	HP:0001892	Bleeding diathesis
7450	2811	3.0984	HP:0000421	Epistaxis
7450	2811	3.0984	HP:0001934	Persistent bleeding after trauma
7450	2811	3.0984	HP:0000978	Ecchymoses
7450	2811	3.0984	HP:0001871	Abnormality of the hematopoietic system
7450	2811	3.0984	HP:0001892	Bleeding diathesis
7450	2811	3.0984	HP:0001933	Subcutaneous hemorrhage
7450	2811	3.0984	HP:0003010	Prolonged bleeding time
7450	2811	3.0984	HP:0001873	Thrombocytopenia
7450	2811	3.0984	HP:0000132	Menorrhagia
7450	2811	3.0984	HP:0001871	Abnormality of the hematopoietic system
7450	2811	3.0984	HP:0000271	Abnormality of the face
7450	2811	3.0984	HP:0000271	Abnormality of the face
7450	2811	3.0984	HP:0001871	Abnormality of the hematopoietic system
7450	2811	3.0984	HP:0001933	Subcutaneous hemorrhage
7450	2811	3.0984	HP:0000421	Epistaxis
7450	2811	3.0984	HP:0001873	Thrombocytopenia
4644	5873	3.0954	HP:0002218	Silver-gray hair
4644	5873	3.0954	HP:0000707	Abnormality of the nervous system
4644	5873	3.0954	HP:0001250	Seizures
4644	5873	3.0954	HP:0100543	Cognitive impairment
4644	5873	3.0954	HP:0002220	Melanin pigment aggregation in hair shafts
4644	5873	3.0954	HP:0100543	Cognitive impairment
4644	5873	3.0954	HP:0001008	Accumulation of melanosomes in melanocytes
4644	5873	3.0954	HP:0001010	Hypopigmentation of the skin
4644	5873	3.0954	HP:0002218	Silver-gray hair
4644	5873	3.0954	HP:0000118	Phenotypic abnormality
4644	5873	3.0954	HP:0001250	Seizures
4644	5873	3.0954	HP:0002220	Melanin pigment aggregation in hair shafts
4644	5873	3.0954	HP:0100543	Cognitive impairment
4644	5873	3.0954	HP:0001008	Accumulation of melanosomes in melanocytes
4644	5873	3.0954	HP:0001010	Hypopigmentation of the skin
4644	5873	3.0954	HP:0002011	Abnormality of the central nervous system
4644	5873	3.0954	HP:0000118	Phenotypic abnormality
4644	5873	3.0954	HP:0002011	Abnormality of the central nervous system
5345	2160	3.0915	HP:0011028	Abnormality of blood circulation
5345	2160	3.0915	HP:0000118	Phenotypic abnormality
5345	2160	3.0915	HP:0000978	Ecchymoses
5345	2160	3.0915	HP:0001934	Persistent bleeding after trauma
5345	2160	3.0915	HP:0001928	Abnormality of coagulation
5345	2160	3.0915	HP:0001928	Abnormality of coagulation
5345	2160	3.0915	HP:0001934	Persistent bleeding after trauma
5345	2160	3.0915	HP:0000118	Phenotypic abnormality
5345	2160	3.0915	HP:0000978	Ecchymoses
2956	4609	3.0733	HP:0000118	Phenotypic abnormality
2956	4609	3.0733	HP:0002664	Neoplasia
2956	4609	3.0733	HP:0000118	Phenotypic abnormality
2956	4609	3.0733	HP:0002664	Neoplasia
2956	4609	3.0733	HP:0002664	Neoplasia
2956	4609	3.0733	HP:0002664	Neoplasia
2956	4609	3.0733	HP:0002665	Lymphoma
2956	4609	3.0733	HP:0000118	Phenotypic abnormality
2956	4609	3.0733	HP:0004377	Hematological neoplasia
2956	4609	3.0733	HP:0000118	Phenotypic abnormality
2956	4609	3.0733	HP:0002664	Neoplasia
2956	4609	3.0733	HP:0002664	Neoplasia
2956	4609	3.0733	HP:0002665	Lymphoma
1280	4322	3.0711	HP:0002750	Delayed skeletal maturation
1280	4322	3.0711	HP:0000118	Phenotypic abnormality
1280	4322	3.0711	HP:0001507	Growth abnormality
1280	4322	3.0711	HP:0003272	Abnormality of the hip
1280	4322	3.0711	HP:0000118	Phenotypic abnormality
1280	4322	3.0711	HP:0000924	Abnormality of the musculoskeletal system
1280	4322	3.0711	HP:0002814	Abnormality of the lower limb
1280	4322	3.0711	HP:0000924	Abnormality of the musculoskeletal system
1280	4322	3.0711	HP:0000765	Abnormality of the thorax
1280	4322	3.0711	HP:0002644	Abnormality of the pelvis
1280	4322	3.0711	HP:0002823	Abnormality of the femur
1280	4322	3.0711	HP:0009121	Abnormality of the axial skeleton
1280	4322	3.0711	HP:0000765	Abnormality of the thorax
1280	4322	3.0711	HP:0002644	Abnormality of the pelvis
1280	4322	3.0711	HP:0000118	Phenotypic abnormality
1280	4322	3.0711	HP:0003272	Abnormality of the hip
1280	4322	3.0711	HP:0002652	Skeletal dysplasia
1280	4322	3.0711	HP:0000118	Phenotypic abnormality
1280	4322	3.0711	HP:0002823	Abnormality of the femur
1280	4322	3.0711	HP:0000118	Phenotypic abnormality
1280	4322	3.0711	HP:0003312	Abnormal form of the vertebral bodies
1280	4322	3.0711	HP:0000925	Abnormality of the vertebral column
1280	4322	3.0711	HP:0000925	Abnormality of the vertebral column
1280	4322	3.0711	HP:0000118	Phenotypic abnormality
1280	4322	3.0711	HP:0000765	Abnormality of the thorax
1280	4322	3.0711	HP:0003301	Irregular vertebral endplates
1280	4322	3.0711	HP:0003312	Abnormal form of the vertebral bodies
1280	4322	3.0711	HP:0009121	Abnormality of the axial skeleton
1280	4322	3.0711	HP:0000765	Abnormality of the thorax
1280	4322	3.0711	HP:0002644	Abnormality of the pelvis
1280	4322	3.0711	HP:0001376	Decreased mobility of joints
1280	4322	3.0711	HP:0000118	Phenotypic abnormality
1280	4322	3.0711	HP:0009115	Aplasia/Hypoplasia involving the skeleton
1280	4322	3.0711	HP:0009826	Hypoplasia involving bones of the extremities
1280	4322	3.0711	HP:0000118	Phenotypic abnormality
1280	4322	3.0711	HP:0001377	Limited elbow extension
1280	4322	3.0711	HP:0000118	Phenotypic abnormality
1280	4322	3.0711	HP:0002812	Coxa vara
1280	4322	3.0711	HP:0002814	Abnormality of the lower limb
1280	4322	3.0711	HP:0000118	Phenotypic abnormality
1280	4322	3.0711	HP:0001367	Abnormality of the joints
1280	4322	3.0711	HP:0000772	Abnormality of the ribs
1280	4322	3.0711	HP:0009115	Aplasia/Hypoplasia involving the skeleton
1280	4322	3.0711	HP:0009815	Aplasia/Hypoplasia of the extremities
1280	4322	3.0711	HP:0002515	Waddling gait
1280	4322	3.0711	HP:0002652	Skeletal dysplasia
1280	4322	3.0711	HP:0003016	Metaphyseal widening
1280	4322	3.0711	HP:0000118	Phenotypic abnormality
1280	4322	3.0711	HP:0002997	Abnormality of the ulna
1280	4322	3.0711	HP:0003021	Metaphyseal cupping
1280	4322	3.0711	HP:0000904	Flaring of rib cage
1280	4322	3.0711	HP:0003015	Flared metaphyses
1280	4322	3.0711	HP:0000765	Abnormality of the thorax
1280	4322	3.0711	HP:0000118	Phenotypic abnormality
1280	4322	3.0711	HP:0000118	Phenotypic abnormality
1280	4322	3.0711	HP:0001507	Growth abnormality
1280	4322	3.0711	HP:0001367	Abnormality of the joints
1280	4322	3.0711	HP:0009815	Aplasia/Hypoplasia of the extremities
1280	4322	3.0711	HP:0000118	Phenotypic abnormality
1280	4322	3.0711	HP:0000118	Phenotypic abnormality
1280	4322	3.0711	HP:0000765	Abnormality of the thorax
1280	4322	3.0711	HP:0000118	Phenotypic abnormality
1280	4322	3.0711	HP:0002814	Abnormality of the lower limb
1280	4322	3.0711	HP:0002814	Abnormality of the lower limb
1280	4322	3.0711	HP:0002814	Abnormality of the lower limb
1280	4322	3.0711	HP:0000118	Phenotypic abnormality
1280	4322	3.0711	HP:0000707	Abnormality of the nervous system
1280	4322	3.0711	HP:0002815	Abnormality of the knees
1280	4322	3.0711	HP:0000707	Abnormality of the nervous system
1280	4322	3.0711	HP:0002867	Abnormality of the ilium
1280	4322	3.0711	HP:0000926	Platyspondyly
1280	4322	3.0711	HP:0002823	Abnormality of the femur
1280	4322	3.0711	HP:0003312	Abnormal form of the vertebral bodies
1280	4322	3.0711	HP:0009815	Aplasia/Hypoplasia of the extremities
1280	4322	3.0711	HP:0009815	Aplasia/Hypoplasia of the extremities
1280	4322	3.0711	HP:0000118	Phenotypic abnormality
1280	4322	3.0711	HP:0001507	Growth abnormality
1280	4322	3.0711	HP:0000118	Phenotypic abnormality
1280	4322	3.0711	HP:0000118	Phenotypic abnormality
1280	4322	3.0711	HP:0000118	Phenotypic abnormality
1280	4322	3.0711	HP:0000924	Abnormality of the musculoskeletal system
1280	4322	3.0711	HP:0000118	Phenotypic abnormality
1280	4322	3.0711	HP:0002823	Abnormality of the femur
1280	4322	3.0711	HP:0002817	Abnormality of the upper limb
1280	4322	3.0711	HP:0009826	Hypoplasia involving bones of the extremities
1280	4322	3.0711	HP:0001367	Abnormality of the joints
1280	4322	3.0711	HP:0003071	Flattened epiphyses
1280	4322	3.0711	HP:0003272	Abnormality of the hip
1280	4322	3.0711	HP:0001507	Growth abnormality
1280	4322	3.0711	HP:0000118	Phenotypic abnormality
1280	4322	3.0711	HP:0000708	Behavioural/Psychiatric Abnormality
1280	4322	3.0711	HP:0009815	Aplasia/Hypoplasia of the extremities
1280	4322	3.0711	HP:0003272	Abnormality of the hip
1280	4322	3.0711	HP:0002813	Abnormality of the extremities
1280	4322	3.0711	HP:0000118	Phenotypic abnormality
1280	4322	3.0711	HP:0000118	Phenotypic abnormality
1280	4322	3.0711	HP:0002644	Abnormality of the pelvis
1280	4322	3.0711	HP:0100713	Abnormality of the tubular bones
1280	4322	3.0711	HP:0001376	Decreased mobility of joints
1280	4322	3.0711	HP:0002644	Abnormality of the pelvis
1280	4322	3.0711	HP:0000772	Abnormality of the ribs
1280	4322	3.0711	HP:0009815	Aplasia/Hypoplasia of the extremities
1280	4322	3.0711	HP:0000118	Phenotypic abnormality
1280	4322	3.0711	HP:0003272	Abnormality of the hip
1280	4322	3.0711	HP:0003468	Abnormality of the vertebrae
1280	4322	3.0711	HP:0000118	Phenotypic abnormality
1280	4322	3.0711	HP:0005930	Abnormality of the epiphyses
1280	4322	3.0711	HP:0000118	Phenotypic abnormality
1280	4322	3.0711	HP:0000925	Abnormality of the vertebral column
1280	4322	3.0711	HP:0002758	Osteoarthritis
1280	4322	3.0711	HP:0000926	Platyspondyly
1280	4322	3.0711	HP:0001507	Growth abnormality
1280	4322	3.0711	HP:0002817	Abnormality of the upper limb
1280	4322	3.0711	HP:0000118	Phenotypic abnormality
1280	4322	3.0711	HP:0002817	Abnormality of the upper limb
1280	4322	3.0711	HP:0002652	Skeletal dysplasia
1280	4322	3.0711	HP:0003312	Abnormal form of the vertebral bodies
1280	4322	3.0711	HP:0000765	Abnormality of the thorax
1280	4322	3.0711	HP:0005930	Abnormality of the epiphyses
1280	4322	3.0711	HP:0002997	Abnormality of the ulna
1280	4322	3.0711	HP:0000925	Abnormality of the vertebral column
1280	4322	3.0711	HP:0009826	Hypoplasia involving bones of the extremities
1280	4322	3.0711	HP:0000944	Abnormality of the metaphyses
1280	4322	3.0711	HP:0002940	Mild platyspondyly
1280	4322	3.0711	HP:0100713	Abnormality of the tubular bones
1280	4322	3.0711	HP:0002823	Abnormality of the femur
1280	4322	3.0711	HP:0002758	Osteoarthritis
1280	4322	3.0711	HP:0002644	Abnormality of the pelvis
1280	4322	3.0711	HP:0002817	Abnormality of the upper limb
1280	4322	3.0711	HP:0000118	Phenotypic abnormality
1280	4322	3.0711	HP:0000926	Platyspondyly
1280	4322	3.0711	HP:0002867	Abnormality of the ilium
1280	4322	3.0711	HP:0001507	Growth abnormality
1280	4322	3.0711	HP:0002750	Delayed skeletal maturation
1280	4322	3.0711	HP:0000904	Flaring of rib cage
1280	4322	3.0711	HP:0003021	Metaphyseal cupping
1280	4322	3.0711	HP:0003071	Flattened epiphyses
1280	4322	3.0711	HP:0002812	Coxa vara
1280	4322	3.0711	HP:0002973	Abnormality of the forearm
1280	4322	3.0711	HP:0003312	Abnormal form of the vertebral bodies
1280	4322	3.0711	HP:0002823	Abnormality of the femur
1280	4322	3.0711	HP:0002652	Skeletal dysplasia
1280	4322	3.0711	HP:0100713	Abnormality of the tubular bones
1280	4322	3.0711	HP:0003015	Flared metaphyses
1280	4322	3.0711	HP:0003301	Irregular vertebral endplates
1280	4322	3.0711	HP:0002867	Abnormality of the ilium
1280	4322	3.0711	HP:0002815	Abnormality of the knees
1280	4322	3.0711	HP:0009826	Hypoplasia involving bones of the extremities
1280	4322	3.0711	HP:0001507	Growth abnormality
1280	4322	3.0711	HP:0002997	Abnormality of the ulna
1280	4322	3.0711	HP:0002515	Waddling gait
1280	4322	3.0711	HP:0001377	Limited elbow extension
1280	4322	3.0711	HP:0002940	Mild platyspondyly
1280	4322	3.0711	HP:0002758	Osteoarthritis
7846	5048	3.0352	HP:0001317	Abnormality of the cerebellum
7846	5048	3.0352	HP:0001263	Developmental delay
7846	5048	3.0352	HP:0001257	Spasticity
7846	5048	3.0352	HP:0000252	Microcephaly
7846	5048	3.0352	HP:0001339	Lissencephaly
7846	5048	3.0352	HP:0002119	Ventriculomegaly
7846	5048	3.0352	HP:0002282	Heterotopia
7846	5048	3.0352	HP:0001250	Seizures
7846	5048	3.0352	HP:0002365	Hypoplasia of the brainstem
7846	5048	3.0352	HP:0002500	Abnormality of the cerebral white matter
7846	5048	3.0352	HP:0001249	Intellectual disability
7846	5048	3.0352	HP:0001302	Pachygyria
7846	5048	3.0352	HP:0003011	Abnormality of musculature
7846	5048	3.0352	HP:0001339	Lissencephaly
7846	5048	3.0352	HP:0001250	Seizures
7846	5048	3.0352	HP:0001249	Intellectual disability
7846	5048	3.0352	HP:0001263	Developmental delay
7846	5048	3.0352	HP:0002500	Abnormality of the cerebral white matter
7846	5048	3.0352	HP:0001302	Pachygyria
7846	5048	3.0352	HP:0000252	Microcephaly
7846	5048	3.0352	HP:0002977	Aplasia/Hypoplasia involving the central nervous system
7846	5048	3.0352	HP:0002119	Ventriculomegaly
7846	5048	3.0352	HP:0002282	Heterotopia
7846	5048	3.0352	HP:0002365	Hypoplasia of the brainstem
7846	5048	3.0352	HP:0001257	Spasticity
2159	2677	3.0347	HP:0001391	Hemarthroses
2159	2677	3.0347	HP:0003645	Prolonged partial thromboplastin time
2159	2677	3.0347	HP:0000924	Abnormality of the musculoskeletal system
2159	2677	3.0347	HP:0001928	Abnormality of coagulation
2159	2677	3.0347	HP:0000421	Epistaxis
2159	2677	3.0347	HP:0001892	Bleeding diathesis
2159	2677	3.0347	HP:0011029	Internal hemorrhage
2159	2677	3.0347	HP:0000118	Phenotypic abnormality
2159	2677	3.0347	HP:0000271	Abnormality of the face
2159	2677	3.0347	HP:0003645	Prolonged partial thromboplastin time
2159	2677	3.0347	HP:0001391	Hemarthroses
2159	2677	3.0347	HP:0000366	Abnormality of the nose
2159	2677	3.0347	HP:0000924	Abnormality of the musculoskeletal system
2159	2677	3.0347	HP:0011028	Abnormality of blood circulation
2159	2677	3.0347	HP:0001892	Bleeding diathesis
2159	2677	3.0347	HP:0000421	Epistaxis
2159	2677	3.0347	HP:0000924	Abnormality of the musculoskeletal system
4548	27249	3.0215	HP:0000118	Phenotypic abnormality
4548	27249	3.0215	HP:0003658	Hypomethioninemia
4548	27249	3.0215	HP:0003524	Decreased methionine synthase activity
4548	27249	3.0215	HP:0002311	Incoordination
4548	27249	3.0215	HP:0001249	Intellectual disability
4548	27249	3.0215	HP:0000118	Phenotypic abnormality
4548	27249	3.0215	HP:0001263	Developmental delay
4548	27249	3.0215	HP:0003223	Decreased methylcobalamin (MECBL)
4548	27249	3.0215	HP:0001889	Megaloblastic anemia
4548	27249	3.0215	HP:0002311	Incoordination
4548	27249	3.0215	HP:0002059	Cerebral atrophy
4548	27249	3.0215	HP:0004341	Abnormality of the vitamin B12 metabolism
4548	27249	3.0215	HP:0002011	Abnormality of the central nervous system
4548	27249	3.0215	HP:0003524	Decreased methionine synthase activity
4548	27249	3.0215	HP:0000707	Abnormality of the nervous system
4548	27249	3.0215	HP:0002011	Abnormality of the central nervous system
4548	27249	3.0215	HP:0001249	Intellectual disability
4548	27249	3.0215	HP:0004339	Abnormality of sulfur amino acid metabolism
4548	27249	3.0215	HP:0003223	Decreased methylcobalamin (MECBL)
4548	27249	3.0215	HP:0001263	Developmental delay
4548	27249	3.0215	HP:0100022	Abnormality of movement
4548	27249	3.0215	HP:0002311	Incoordination
4548	27249	3.0215	HP:0003658	Hypomethioninemia
4548	27249	3.0215	HP:0004341	Abnormality of the vitamin B12 metabolism
4548	27249	3.0215	HP:0001889	Megaloblastic anemia
4548	27249	3.0215	HP:0004339	Abnormality of sulfur amino acid metabolism
4548	27249	3.0215	HP:0001939	Abnormality of metabolism/homeostasis
4548	27249	3.0215	HP:0010973	Abnormality of erythroid lineage cell
4548	27249	3.0215	HP:0100022	Abnormality of movement
4548	27249	3.0215	HP:0002059	Cerebral atrophy
2160	2811	3.0167	HP:0001928	Abnormality of coagulation
2160	2811	3.0167	HP:0001934	Persistent bleeding after trauma
2160	2811	3.0167	HP:0000421	Epistaxis
2160	2811	3.0167	HP:0000978	Ecchymoses
2160	2811	3.0167	HP:0001934	Persistent bleeding after trauma
2160	2811	3.0167	HP:0000978	Ecchymoses
2160	2811	3.0167	HP:0000118	Phenotypic abnormality
2160	2811	3.0167	HP:0001928	Abnormality of coagulation
2160	2811	3.0167	HP:0001933	Subcutaneous hemorrhage
2160	2811	3.0167	HP:0001928	Abnormality of coagulation
2160	2811	3.0167	HP:0000118	Phenotypic abnormality
2160	2811	3.0167	HP:0000118	Phenotypic abnormality
2160	2811	3.0167	HP:0000118	Phenotypic abnormality
2160	2811	3.0167	HP:0000271	Abnormality of the face
2160	2811	3.0167	HP:0000271	Abnormality of the face
2160	2811	3.0167	HP:0000118	Phenotypic abnormality
2160	2811	3.0167	HP:0001933	Subcutaneous hemorrhage
2160	2811	3.0167	HP:0000421	Epistaxis
2160	2811	3.0167	HP:0000118	Phenotypic abnormality
5236	5837	3.0075	HP:0003201	Rhabdomyolysis
5236	5837	3.0075	HP:0002913	Myoglobinuria
5236	5837	3.0075	HP:0001324	Muscle weakness
5236	5837	3.0075	HP:0011021	Abnormality of circulating enzyme level
5236	5837	3.0075	HP:0003011	Abnormality of musculature
5236	5837	3.0075	HP:0003394	Muscle cramps
5236	5837	3.0075	HP:0003201	Rhabdomyolysis
5236	5837	3.0075	HP:0002913	Myoglobinuria
5236	5837	3.0075	HP:0003394	Muscle cramps
5236	5837	3.0075	HP:0001324	Muscle weakness
5236	5837	3.0075	HP:0011021	Abnormality of circulating enzyme level
5236	5837	3.0075	HP:0003011	Abnormality of musculature
5236	5837	3.0075	HP:0000118	Phenotypic abnormality
1311	1280	2.9915	HP:0008800	Limited hip movement
1311	1280	2.9915	HP:0002808	Kyphosis
1311	1280	2.9915	HP:0003272	Abnormality of the hip
1311	1280	2.9915	HP:0006505	Abnormality involving the epiphyses of the limbs
1311	1280	2.9915	HP:0005927	Aplasia/Hypoplasia involving bones of the hand
1311	1280	2.9915	HP:0002857	Genu valgum
1311	1280	2.9915	HP:0001333	Abnormality of the sensory nervous system
1311	1280	2.9915	HP:0002656	Epiphyseal dysplasia
1311	1280	2.9915	HP:0002663	Late ossifying epiphyses
1311	1280	2.9915	HP:0001155	Abnormality of the hand
1311	1280	2.9915	HP:0000925	Abnormality of the vertebral column
1311	1280	2.9915	HP:0003301	Irregular vertebral endplates
1311	1280	2.9915	HP:0002938	Lumbar hyperlordosis
1311	1280	2.9915	HP:0003505	Short limb dwarfism
1311	1280	2.9915	HP:0003313	Anterior beaking of vertebral bodies
1311	1280	2.9915	HP:0002515	Waddling gait
1311	1280	2.9915	HP:0000926	Platyspondyly
1311	1280	2.9915	HP:0002143	Abnormality of the spinal cord
1311	1280	2.9915	HP:0003016	Metaphyseal widening
1311	1280	2.9915	HP:0008843	Hip osteoarthritis
1311	1280	2.9915	HP:0009810	Abnormality of the joints of the upper limbs
1311	1280	2.9915	HP:0002815	Abnormality of the knees
1311	1280	2.9915	HP:0002650	Scoliosis
1311	1280	2.9915	HP:0002829	Arthralgia
1311	1280	2.9915	HP:0005930	Abnormality of the epiphyses
1311	1280	2.9915	HP:0004322	Short stature
1311	1280	2.9915	HP:0003032	Short femoral neck
1311	1280	2.9915	HP:0001367	Abnormality of the joints
1311	1280	2.9915	HP:0001367	Abnormality of the joints
1311	1280	2.9915	HP:0000772	Abnormality of the ribs
1311	1280	2.9915	HP:0003300	Ovoid vertebral bodies
1311	1280	2.9915	HP:0002815	Abnormality of the knees
1311	1280	2.9915	HP:0005930	Abnormality of the epiphyses
1311	1280	2.9915	HP:0001387	Joint stiffness
1311	1280	2.9915	HP:0001367	Abnormality of the joints
1311	1280	2.9915	HP:0003311	Hypoplasia of the odontoid process
1311	1280	2.9915	HP:0003026	Short long bones
1311	1280	2.9915	HP:0010049	Hypoplastic/short metacarpal bones
1311	1280	2.9915	HP:0003025	Irregular metaphyses
1311	1280	2.9915	HP:0009882	Hypoplasia of the distal phalanges of the hand
1311	1280	2.9915	HP:0001377	Limited elbow extension
1311	1280	2.9915	HP:0001367	Abnormality of the joints
1311	1280	2.9915	HP:0000924	Abnormality of the musculoskeletal system
1311	1280	2.9915	HP:0000118	Phenotypic abnormality
1311	1280	2.9915	HP:0004322	Short stature
1311	1280	2.9915	HP:0003272	Abnormality of the hip
1311	1280	2.9915	HP:0000118	Phenotypic abnormality
1311	1280	2.9915	HP:0000924	Abnormality of the musculoskeletal system
1311	1280	2.9915	HP:0004348	Abnormality of bone mineral density
1311	1280	2.9915	HP:0004348	Abnormality of bone mineral density
1311	1280	2.9915	HP:0002808	Kyphosis
1311	1280	2.9915	HP:0002644	Abnormality of the pelvis
1311	1280	2.9915	HP:0003032	Short femoral neck
1311	1280	2.9915	HP:0009121	Abnormality of the axial skeleton
1311	1280	2.9915	HP:0000765	Abnormality of the thorax
1311	1280	2.9915	HP:0002644	Abnormality of the pelvis
1311	1280	2.9915	HP:0000118	Phenotypic abnormality
1311	1280	2.9915	HP:0003272	Abnormality of the hip
1311	1280	2.9915	HP:0002652	Skeletal dysplasia
1311	1280	2.9915	HP:0000118	Phenotypic abnormality
1311	1280	2.9915	HP:0006505	Abnormality involving the epiphyses of the limbs
1311	1280	2.9915	HP:0000118	Phenotypic abnormality
1311	1280	2.9915	HP:0003313	Anterior beaking of vertebral bodies
1311	1280	2.9915	HP:0000925	Abnormality of the vertebral column
1311	1280	2.9915	HP:0000925	Abnormality of the vertebral column
1311	1280	2.9915	HP:0000118	Phenotypic abnormality
1311	1280	2.9915	HP:0000765	Abnormality of the thorax
1311	1280	2.9915	HP:0003301	Irregular vertebral endplates
1311	1280	2.9915	HP:0003300	Ovoid vertebral bodies
1311	1280	2.9915	HP:0004348	Abnormality of bone mineral density
1311	1280	2.9915	HP:0000765	Abnormality of the thorax
1311	1280	2.9915	HP:0002644	Abnormality of the pelvis
1311	1280	2.9915	HP:0001387	Joint stiffness
1311	1280	2.9915	HP:0000118	Phenotypic abnormality
1311	1280	2.9915	HP:0003311	Hypoplasia of the odontoid process
1311	1280	2.9915	HP:0003026	Short long bones
1311	1280	2.9915	HP:0000118	Phenotypic abnormality
1311	1280	2.9915	HP:0001377	Limited elbow extension
1311	1280	2.9915	HP:0000118	Phenotypic abnormality
1311	1280	2.9915	HP:0003272	Abnormality of the hip
1311	1280	2.9915	HP:0002814	Abnormality of the lower limb
1311	1280	2.9915	HP:0000118	Phenotypic abnormality
1311	1280	2.9915	HP:0001367	Abnormality of the joints
1311	1280	2.9915	HP:0000772	Abnormality of the ribs
1311	1280	2.9915	HP:0009122	Aplasia/Hypoplasia affecting bones of the axial skeleton
1311	1280	2.9915	HP:0009815	Aplasia/Hypoplasia of the extremities
1311	1280	2.9915	HP:0002515	Waddling gait
1311	1280	2.9915	HP:0002652	Skeletal dysplasia
1311	1280	2.9915	HP:0003016	Metaphyseal widening
1311	1280	2.9915	HP:0000118	Phenotypic abnormality
1311	1280	2.9915	HP:0003026	Short long bones
1311	1280	2.9915	HP:0000944	Abnormality of the metaphyses
1311	1280	2.9915	HP:0000772	Abnormality of the ribs
1311	1280	2.9915	HP:0003016	Metaphyseal widening
1311	1280	2.9915	HP:0000765	Abnormality of the thorax
1311	1280	2.9915	HP:0000118	Phenotypic abnormality
1311	1280	2.9915	HP:0000118	Phenotypic abnormality
1311	1280	2.9915	HP:0001516	Dwarfism
1311	1280	2.9915	HP:0001367	Abnormality of the joints
1311	1280	2.9915	HP:0010049	Hypoplastic/short metacarpal bones
1311	1280	2.9915	HP:0000118	Phenotypic abnormality
1311	1280	2.9915	HP:0000118	Phenotypic abnormality
1311	1280	2.9915	HP:0000765	Abnormality of the thorax
1311	1280	2.9915	HP:0000118	Phenotypic abnormality
1311	1280	2.9915	HP:0002814	Abnormality of the lower limb
1311	1280	2.9915	HP:0002814	Abnormality of the lower limb
1311	1280	2.9915	HP:0002814	Abnormality of the lower limb
1311	1280	2.9915	HP:0000118	Phenotypic abnormality
1311	1280	2.9915	HP:0002143	Abnormality of the spinal cord
1311	1280	2.9915	HP:0002857	Genu valgum
1311	1280	2.9915	HP:0001333	Abnormality of the sensory nervous system
1311	1280	2.9915	HP:0002644	Abnormality of the pelvis
1311	1280	2.9915	HP:0000926	Platyspondyly
1311	1280	2.9915	HP:0006505	Abnormality involving the epiphyses of the limbs
1311	1280	2.9915	HP:0003312	Abnormal form of the vertebral bodies
1311	1280	2.9915	HP:0005927	Aplasia/Hypoplasia involving bones of the hand
1311	1280	2.9915	HP:0009381	Hypoplastic/small fingers
1311	1280	2.9915	HP:0000118	Phenotypic abnormality
1311	1280	2.9915	HP:0004322	Short stature
1311	1280	2.9915	HP:0000118	Phenotypic abnormality
1311	1280	2.9915	HP:0000118	Phenotypic abnormality
1311	1280	2.9915	HP:0000118	Phenotypic abnormality
1311	1280	2.9915	HP:0000924	Abnormality of the musculoskeletal system
1311	1280	2.9915	HP:0000118	Phenotypic abnormality
1311	1280	2.9915	HP:0002823	Abnormality of the femur
1311	1280	2.9915	HP:0001155	Abnormality of the hand
1311	1280	2.9915	HP:0003026	Short long bones
1311	1280	2.9915	HP:0002829	Arthralgia
1311	1280	2.9915	HP:0005930	Abnormality of the epiphyses
1311	1280	2.9915	HP:0003272	Abnormality of the hip
1311	1280	2.9915	HP:0003505	Short limb dwarfism
1311	1280	2.9915	HP:0000118	Phenotypic abnormality
1311	1280	2.9915	HP:0000708	Behavioural/Psychiatric Abnormality
1311	1280	2.9915	HP:0009381	Hypoplastic/small fingers
1311	1280	2.9915	HP:0003272	Abnormality of the hip
1311	1280	2.9915	HP:0001156	Brachydactyly
1311	1280	2.9915	HP:0000118	Phenotypic abnormality
1311	1280	2.9915	HP:0000118	Phenotypic abnormality
1311	1280	2.9915	HP:0002644	Abnormality of the pelvis
1311	1280	2.9915	HP:0100713	Abnormality of the tubular bones
1311	1280	2.9915	HP:0008800	Limited hip movement
1311	1280	2.9915	HP:0002644	Abnormality of the pelvis
1311	1280	2.9915	HP:0000772	Abnormality of the ribs
1311	1280	2.9915	HP:0009882	Hypoplasia of the distal phalanges of the hand
1311	1280	2.9915	HP:0000118	Phenotypic abnormality
1311	1280	2.9915	HP:0003272	Abnormality of the hip
1311	1280	2.9915	HP:0003468	Abnormality of the vertebrae
1311	1280	2.9915	HP:0000118	Phenotypic abnormality
1311	1280	2.9915	HP:0006505	Abnormality involving the epiphyses of the limbs
1311	1280	2.9915	HP:0000118	Phenotypic abnormality
1311	1280	2.9915	HP:0000925	Abnormality of the vertebral column
1311	1280	2.9915	HP:0002758	Osteoarthritis
1311	1280	2.9915	HP:0000926	Platyspondyly
1311	1280	2.9915	HP:0003505	Short limb dwarfism
1311	1280	2.9915	HP:0001167	Abnormality of the fingers
1311	1280	2.9915	HP:0000118	Phenotypic abnormality
1311	1280	2.9915	HP:0001155	Abnormality of the hand
1311	1280	2.9915	HP:0002656	Epiphyseal dysplasia
1311	1280	2.9915	HP:0003312	Abnormal form of the vertebral bodies
1311	1280	2.9915	HP:0000765	Abnormality of the thorax
1311	1280	2.9915	HP:0002663	Late ossifying epiphyses
1311	1280	2.9915	HP:0002817	Abnormality of the upper limb
1311	1280	2.9915	HP:0002938	Lumbar hyperlordosis
1311	1280	2.9915	HP:0009826	Hypoplasia involving bones of the extremities
1311	1280	2.9915	HP:0003025	Irregular metaphyses
1311	1280	2.9915	HP:0000926	Platyspondyly
1311	1280	2.9915	HP:0100713	Abnormality of the tubular bones
1311	1280	2.9915	HP:0006505	Abnormality involving the epiphyses of the limbs
1311	1280	2.9915	HP:0008843	Hip osteoarthritis
1311	1280	2.9915	HP:0002644	Abnormality of the pelvis
1311	1280	2.9915	HP:0005918	Abnormality of the phalanges of the hand
1311	1280	2.9915	HP:0000118	Phenotypic abnormality
1311	1280	2.9915	HP:0000926	Platyspondyly
1311	1280	2.9915	HP:0002644	Abnormality of the pelvis
1311	1280	2.9915	HP:0001516	Dwarfism
348	351	2.9877	HP:0000118	Phenotypic abnormality
348	351	2.9877	HP:0002511	Alzheimer disease
348	351	2.9877	HP:0000118	Phenotypic abnormality
348	351	2.9877	HP:0000118	Phenotypic abnormality
348	351	2.9877	HP:0000118	Phenotypic abnormality
348	351	2.9877	HP:0000118	Phenotypic abnormality
348	351	2.9877	HP:0000118	Phenotypic abnormality
348	351	2.9877	HP:0001300	Parkinsonism
348	351	2.9877	HP:0100314	Cerebral inclusion bodies
348	351	2.9877	HP:0000118	Phenotypic abnormality
348	351	2.9877	HP:0005114	Abnormalities of the peripheral arteries
348	351	2.9877	HP:0002423	Long-tract signs
348	351	2.9877	HP:0005114	Abnormalities of the peripheral arteries
348	351	2.9877	HP:0000118	Phenotypic abnormality
348	351	2.9877	HP:0000118	Phenotypic abnormality
348	351	2.9877	HP:0000118	Phenotypic abnormality
348	351	2.9877	HP:0000726	Dementia
348	351	2.9877	HP:0100314	Cerebral inclusion bodies
348	351	2.9877	HP:0002511	Alzheimer disease
348	351	2.9877	HP:0002423	Long-tract signs
348	351	2.9877	HP:0002597	Abnormality of the vasculature
348	351	2.9877	HP:0002620	Systemic artery abnormality
348	351	2.9877	HP:0002597	Abnormality of the vasculature
348	351	2.9877	HP:0005114	Abnormalities of the peripheral arteries
348	351	2.9877	HP:0000726	Dementia
348	351	2.9877	HP:0001300	Parkinsonism
2308	207	2.9773	HP:0100242	Sarcoma
2308	207	2.9773	HP:0002664	Neoplasia
2308	207	2.9773	HP:0002664	Neoplasia
2308	207	2.9773	HP:0000118	Phenotypic abnormality
2308	207	2.9773	HP:0002664	Neoplasia
2308	207	2.9773	HP:0002664	Neoplasia
2308	207	2.9773	HP:0100242	Sarcoma
2308	207	2.9773	HP:0002664	Neoplasia
5256	5836	2.9726	HP:0000118	Phenotypic abnormality
5256	5836	2.9726	HP:0001510	Growth delay
5256	5836	2.9726	HP:0003356	Variable hypoglycemia
5256	5836	2.9726	HP:0003077	Hyperlipidemia
5256	5836	2.9726	HP:0001939	Abnormality of metabolism/homeostasis
5256	5836	2.9726	HP:0002240	Hepatomegaly
5256	5836	2.9726	HP:0003119	Abnormality of lipid metabolism
5256	5836	2.9726	HP:0001392	Abnormality of the liver
5256	5836	2.9726	HP:0003356	Variable hypoglycemia
5256	5836	2.9726	HP:0003077	Hyperlipidemia
5256	5836	2.9726	HP:0001510	Growth delay
5256	5836	2.9726	HP:0002240	Hepatomegaly
4869	1029	2.97	HP:0002488	Acute leukemia
4869	1029	2.97	HP:0002488	Acute leukemia
4869	1029	2.97	HP:0002488	Acute leukemia
4869	1029	2.97	HP:0002664	Neoplasia
4869	1029	2.97	HP:0000118	Phenotypic abnormality
4869	1029	2.97	HP:0002664	Neoplasia
4869	1029	2.97	HP:0002664	Neoplasia
4869	1029	2.97	HP:0002664	Neoplasia
4869	1029	2.97	HP:0002664	Neoplasia
4869	1029	2.97	HP:0002664	Neoplasia
4869	1029	2.97	HP:0002664	Neoplasia
4869	1029	2.97	HP:0002664	Neoplasia
4869	1029	2.97	HP:0002664	Neoplasia
3717	5159	2.9635	HP:0001909	Leukemia
3717	5159	2.9635	HP:0001909	Leukemia
3717	5159	2.9635	HP:0010987	Abnormality of cellular immune system
3717	5159	2.9635	HP:0000118	Phenotypic abnormality
3717	5159	2.9635	HP:0000118	Phenotypic abnormality
3717	5159	2.9635	HP:0000118	Phenotypic abnormality
3717	5159	2.9635	HP:0000118	Phenotypic abnormality
3717	5159	2.9635	HP:0001871	Abnormality of the hematopoietic system
3717	5159	2.9635	HP:0000118	Phenotypic abnormality
3717	5159	2.9635	HP:0000118	Phenotypic abnormality
3717	5159	2.9635	HP:0001871	Abnormality of the hematopoietic system
3717	5159	2.9635	HP:0001871	Abnormality of the hematopoietic system
3717	5159	2.9635	HP:0001871	Abnormality of the hematopoietic system
3717	5159	2.9635	HP:0001871	Abnormality of the hematopoietic system
3717	5159	2.9635	HP:0001871	Abnormality of the hematopoietic system
3717	5159	2.9635	HP:0001871	Abnormality of the hematopoietic system
3717	5159	2.9635	HP:0005547	Myeloproliferative disorder
3717	5159	2.9635	HP:0000118	Phenotypic abnormality
3717	5159	2.9635	HP:0001871	Abnormality of the hematopoietic system
3717	5159	2.9635	HP:0000118	Phenotypic abnormality
3717	5159	2.9635	HP:0005547	Myeloproliferative disorder
3717	5159	2.9635	HP:0004377	Hematological neoplasia
7157	4436	2.9521	HP:0000118	Phenotypic abnormality
7157	4436	2.9521	HP:0002012	Abnormality of the abdominal organs
7157	4436	2.9521	HP:0007379	Genitourinary tract neoplasm
7157	4436	2.9521	HP:0000118	Phenotypic abnormality
7157	4436	2.9521	HP:0000118	Phenotypic abnormality
7157	4436	2.9521	HP:0007378	Gastrointestinal tract neoplasia
7157	4436	2.9521	HP:0007379	Genitourinary tract neoplasm
7157	4436	2.9521	HP:0002664	Neoplasia
7157	4436	2.9521	HP:0100242	Sarcoma
7157	4436	2.9521	HP:0100006	Neoplasm of the central nervous system
7157	4436	2.9521	HP:0006749	Malignant gastrointestinal tract tumors
7157	4436	2.9521	HP:0002664	Neoplasia
7157	4436	2.9521	HP:0001909	Leukemia
7157	4436	2.9521	HP:0002012	Abnormality of the abdominal organs
7157	4436	2.9521	HP:0003002	Breast carcinoma
7157	4436	2.9521	HP:0003003	Colon cancer
7157	4436	2.9521	HP:0007379	Genitourinary tract neoplasm
7157	4436	2.9521	HP:0002664	Neoplasia
7157	4436	2.9521	HP:0100242	Sarcoma
7157	4436	2.9521	HP:0000118	Phenotypic abnormality
7157	4436	2.9521	HP:0006749	Malignant gastrointestinal tract tumors
7157	4436	2.9521	HP:0000118	Phenotypic abnormality
7157	4436	2.9521	HP:0100006	Neoplasm of the central nervous system
7157	4436	2.9521	HP:0100006	Neoplasm of the central nervous system
7157	4436	2.9521	HP:0007379	Genitourinary tract neoplasm
7157	4436	2.9521	HP:0007378	Gastrointestinal tract neoplasia
7157	4436	2.9521	HP:0100006	Neoplasm of the central nervous system
7157	4436	2.9521	HP:0001909	Leukemia
7157	4436	2.9521	HP:0100242	Sarcoma
7157	4436	2.9521	HP:0002250	Abnormality of the large intestine
7157	4436	2.9521	HP:0100006	Neoplasm of the central nervous system
7157	4436	2.9521	HP:0007379	Genitourinary tract neoplasm
7157	4436	2.9521	HP:0003002	Breast carcinoma
7157	4436	2.9521	HP:0003003	Colon cancer
7157	4436	2.9521	HP:0004377	Hematological neoplasia
7157	4436	2.9521	HP:0000118	Phenotypic abnormality
7157	4436	2.9521	HP:0002664	Neoplasia
4609	5925	2.9505	HP:0002665	Lymphoma
4609	5925	2.9505	HP:0000118	Phenotypic abnormality
4609	5925	2.9505	HP:0000118	Phenotypic abnormality
4609	5925	2.9505	HP:0002664	Neoplasia
4609	5925	2.9505	HP:0000118	Phenotypic abnormality
4609	5925	2.9505	HP:0002665	Lymphoma
4609	5925	2.9505	HP:0002664	Neoplasia
4609	5925	2.9505	HP:0004377	Hematological neoplasia
4609	5925	2.9505	HP:0000118	Phenotypic abnormality
4609	5925	2.9505	HP:0002664	Neoplasia
4609	5925	2.9505	HP:0000118	Phenotypic abnormality
79083	5873	2.9414	HP:0000118	Phenotypic abnormality
79083	5873	2.9414	HP:0002218	Silver-gray hair
79083	5873	2.9414	HP:0002220	Melanin pigment aggregation in hair shafts
79083	5873	2.9414	HP:0010978	Abnormality of immune system physiology
79083	5873	2.9414	HP:0002218	Silver-gray hair
79083	5873	2.9414	HP:0002715	Abnormality of the immune system
79083	5873	2.9414	HP:0000118	Phenotypic abnormality
79083	5873	2.9414	HP:0002220	Melanin pigment aggregation in hair shafts
79083	5873	2.9414	HP:0000118	Phenotypic abnormality
79083	5873	2.9414	HP:0200045	Abnormality of pigmentation
79083	5873	2.9414	HP:0200045	Abnormality of pigmentation
79083	5873	2.9414	HP:0000118	Phenotypic abnormality
79083	5873	2.9414	HP:0010978	Abnormality of immune system physiology
79083	5873	2.9414	HP:0000118	Phenotypic abnormality
2316	2317	2.9328	HP:0002564	Cardiac malformation
2316	2317	2.9328	HP:0002808	Kyphosis
2316	2317	2.9328	HP:0001999	Facial dysmorphism
2316	2317	2.9328	HP:0002827	Dislocated hips
2316	2317	2.9328	HP:0005557	Abnormality of the zygomatic arch
2316	2317	2.9328	HP:0000164	Abnormality of the teeth
2316	2317	2.9328	HP:0002086	Abnormality of the respiratory system
2316	2317	2.9328	HP:0003310	Abnormality of the odontoid process
2316	2317	2.9328	HP:0003312	Abnormal form of the vertebral bodies
2316	2317	2.9328	HP:0009811	Abnormality of the elbow
2316	2317	2.9328	HP:0005918	Abnormality of the phalanges of the hand
2316	2317	2.9328	HP:0002986	Radial bowing
2316	2317	2.9328	HP:0002564	Cardiac malformation
2316	2317	2.9328	HP:0000283	Broad face
2316	2317	2.9328	HP:0001627	Abnormality of the heart
2316	2317	2.9328	HP:0002982	Tibial bowing
2316	2317	2.9328	HP:0001999	Facial dysmorphism
2316	2317	2.9328	HP:0000929	Abnormality of the skull
2316	2317	2.9328	HP:0002564	Cardiac malformation
2316	2317	2.9328	HP:0000118	Phenotypic abnormality
2316	2317	2.9328	HP:0000118	Phenotypic abnormality
2316	2317	2.9328	HP:0000929	Abnormality of the skull
2316	2317	2.9328	HP:0000118	Phenotypic abnormality
2316	2317	2.9328	HP:0001713	Abnormality of the cardiac ventricle
2316	2317	2.9328	HP:0001172	Abnormality of the thumb
2316	2317	2.9328	HP:0000028	Cryptorchidism
2316	2317	2.9328	HP:0002564	Cardiac malformation
2316	2317	2.9328	HP:0002597	Abnormality of the vasculature
2316	2317	2.9328	HP:0000269	Prominent occiput
2316	2317	2.9328	HP:0001600	Abnormality of the larynx
2316	2317	2.9328	HP:0000118	Phenotypic abnormality
2316	2317	2.9328	HP:0002949	Fused cervical vertebrae
2316	2317	2.9328	HP:0000489	Abnormality of globe location or size
2316	2317	2.9328	HP:0010049	Hypoplastic/short metacarpal bones
2316	2317	2.9328	HP:0000032	Abnormality of male external genitalia
2316	2317	2.9328	HP:0000316	Hypertelorism
2316	2317	2.9328	HP:0000177	Abnormality of upper lip
2316	2317	2.9328	HP:0001547	Abnormality of the morphology or size of the rib cage
2316	2317	2.9328	HP:0001624	Stillbirth
2316	2317	2.9328	HP:0000929	Abnormality of the skull
2316	2317	2.9328	HP:0000277	Abnormality of the mandible
2316	2317	2.9328	HP:0006712	Aplasia/Hypoplasia of the ribs
2316	2317	2.9328	HP:0002970	Genu varum
2316	2317	2.9328	HP:0010743	Hypoplasia of the metatarsal bones
2316	2317	2.9328	HP:0009118	Aplasia/Hypoplasia of the mandible
2316	2317	2.9328	HP:0011138	Abnormality of skin adnexa
2316	2317	2.9328	HP:0000929	Abnormality of the skull
2316	2317	2.9328	HP:0009811	Abnormality of the elbow
2316	2317	2.9328	HP:0009116	Aplasia/Hypoplasia involving bones of the skull
2316	2317	2.9328	HP:0006494	Aplasia/Hypoplasia involving bones of the feet
2316	2317	2.9328	HP:0003304	Spondylolysis
2316	2317	2.9328	HP:0001852	Gap between first and second toes
2316	2317	2.9328	HP:0010935	Abnormality of the upper urinary tract
2316	2317	2.9328	HP:0009768	Broad phalanges of the hand
2316	2317	2.9328	HP:0003052	Genu varus
2316	2317	2.9328	HP:0100713	Abnormality of the tubular bones
2316	2317	2.9328	HP:0000315	Abnormality of the orbital region
2316	2317	2.9328	HP:0002815	Abnormality of the knees
2316	2317	2.9328	HP:0002011	Abnormality of the central nervous system
2316	2317	2.9328	HP:0010935	Abnormality of the upper urinary tract
2316	2317	2.9328	HP:0000164	Abnormality of the teeth
2316	2317	2.9328	HP:0009118	Aplasia/Hypoplasia of the mandible
2316	2317	2.9328	HP:0006711	Aplasia/Hypoplasia involving bones of the thorax
2316	2317	2.9328	HP:0001832	Abnormality of the metatarsal bones
2316	2317	2.9328	HP:0000708	Behavioural/Psychiatric Abnormality
2316	2317	2.9328	HP:0002011	Abnormality of the central nervous system
2316	2317	2.9328	HP:0000924	Abnormality of the musculoskeletal system
2316	2317	2.9328	HP:0001760	Abnormality of the feet
2316	2317	2.9328	HP:0002564	Cardiac malformation
2316	2317	2.9328	HP:0009804	Reduced number of teeth
2316	2317	2.9328	HP:0001832	Abnormality of the metatarsal bones
2316	2317	2.9328	HP:0000356	Abnormality of the outer ear
2316	2317	2.9328	HP:0008368	Synostosis involving tarsal bones
2316	2317	2.9328	HP:0002815	Abnormality of the knees
2316	2317	2.9328	HP:0001939	Abnormality of metabolism/homeostasis
2316	2317	2.9328	HP:0002990	Fibular aplasia
2316	2317	2.9328	HP:0000924	Abnormality of the musculoskeletal system
2316	2317	2.9328	HP:0003014	Short humeri
2316	2317	2.9328	HP:0000765	Abnormality of the thorax
2316	2317	2.9328	HP:0000356	Abnormality of the outer ear
2316	2317	2.9328	HP:0000707	Abnormality of the nervous system
2316	2317	2.9328	HP:0000077	Abnormality of the kidney
2316	2317	2.9328	HP:0008127	Bipartite calcaneus
2316	2317	2.9328	HP:0006488	Bowing of the arms
2316	2317	2.9328	HP:0001763	Pes planus
2316	2317	2.9328	HP:0002979	Bowing of the legs
2316	2317	2.9328	HP:0001762	Talipes equinovarus
2316	2317	2.9328	HP:0000164	Abnormality of the teeth
2316	2317	2.9328	HP:0000765	Abnormality of the thorax
2316	2317	2.9328	HP:0005927	Aplasia/Hypoplasia involving bones of the hand
2316	2317	2.9328	HP:0000370	Abnormality of the middle ear
2316	2317	2.9328	HP:0004348	Abnormality of bone mineral density
2316	2317	2.9328	HP:0001780	Abnormality of the toes
2316	2317	2.9328	HP:0000356	Abnormality of the outer ear
2316	2317	2.9328	HP:0002815	Abnormality of the knees
2316	2317	2.9328	HP:0000365	Hearing impairment
2316	2317	2.9328	HP:0009702	Synostosis involving the carpal bones
2316	2317	2.9328	HP:0000946	Hypoplastic ilia
2316	2317	2.9328	HP:0000405	Conductive hearing impairment
2316	2317	2.9328	HP:0009810	Abnormality of the joints of the upper limbs
2316	2317	2.9328	HP:0004348	Abnormality of bone mineral density
2316	2317	2.9328	HP:0000118	Phenotypic abnormality
2316	2317	2.9328	HP:0001760	Abnormality of the feet
2316	2317	2.9328	HP:0002086	Abnormality of the respiratory system
2316	2317	2.9328	HP:0000118	Phenotypic abnormality
2316	2317	2.9328	HP:0000772	Abnormality of the ribs
2316	2317	2.9328	HP:0009651	Broad phalanges of the thumb
2316	2317	2.9328	HP:0000164	Abnormality of the teeth
2316	2317	2.9328	HP:0004232	Accessory carpal bones
2316	2317	2.9328	HP:0000926	Platyspondyly
2316	2317	2.9328	HP:0010049	Hypoplastic/short metacarpal bones
2316	2317	2.9328	HP:0003196	Nasal hypoplasia
2316	2317	2.9328	HP:0000175	Cleft palate
2316	2317	2.9328	HP:0002007	Frontal bossing
2316	2317	2.9328	HP:0009702	Synostosis involving the carpal bones
2316	2317	2.9328	HP:0003019	Abnormality of the wrist
2316	2317	2.9328	HP:0000153	Abnormality of the mouth
2316	2317	2.9328	HP:0000118	Phenotypic abnormality
2316	2317	2.9328	HP:0001249	Intellectual disability
2316	2317	2.9328	HP:0000425	Flattened nasal bridge
2316	2317	2.9328	HP:0100543	Cognitive impairment
2316	2317	2.9328	HP:0000424	Broad nasal root
2316	2317	2.9328	HP:0001510	Growth delay
2316	2317	2.9328	HP:0000118	Phenotypic abnormality
2316	2317	2.9328	HP:0001713	Abnormality of the cardiac ventricle
2316	2317	2.9328	HP:0006711	Aplasia/Hypoplasia involving bones of the thorax
2316	2317	2.9328	HP:0000422	Abnormality of the nasal bridge
2316	2317	2.9328	HP:0001276	Hypertonia
2316	2317	2.9328	HP:0000271	Abnormality of the face
2316	2317	2.9328	HP:0006009	Widened phalanges
2316	2317	2.9328	HP:0011004	Abnormality of the systemic arterial tree
2316	2317	2.9328	HP:0002088	Abnormality of the lung
2316	2317	2.9328	HP:0002823	Abnormality of the femur
2316	2317	2.9328	HP:0005930	Abnormality of the epiphyses
2316	2317	2.9328	HP:0000464	Abnormality of the neck
2316	2317	2.9328	HP:0009142	Duplication of bones involving the upper extremities
2316	2317	2.9328	HP:0004322	Short stature
2316	2317	2.9328	HP:0002564	Cardiac malformation
2316	2317	2.9328	HP:0001780	Abnormality of the toes
2316	2317	2.9328	HP:0003042	Elbow dislocation
2316	2317	2.9328	HP:0000767	Pectus excavatum
2316	2317	2.9328	HP:0011138	Abnormality of skin adnexa
2316	2317	2.9328	HP:0000174	Abnormality of the palate
2316	2317	2.9328	HP:0001850	Abnormality of the tarsal bones
2316	2317	2.9328	HP:0002011	Abnormality of the central nervous system
2316	2317	2.9328	HP:0001597	Abnormality of the nail
2316	2317	2.9328	HP:0000929	Abnormality of the skull
2316	2317	2.9328	HP:0000284	Abnormality of the ocular region
2316	2317	2.9328	HP:0000478	Abnormality of the eye
2316	2317	2.9328	HP:0000929	Abnormality of the skull
2316	2317	2.9328	HP:0004097	Deviated fingers
2316	2317	2.9328	HP:0009466	Radial deviation of fingers
2316	2317	2.9328	HP:0000924	Abnormality of the musculoskeletal system
2316	2317	2.9328	HP:0003468	Abnormality of the vertebrae
2316	2317	2.9328	HP:0002990	Fibular aplasia
2316	2317	2.9328	HP:0005557	Abnormality of the zygomatic arch
2316	2317	2.9328	HP:0004322	Short stature
2316	2317	2.9328	HP:0002986	Radial bowing
2316	2317	2.9328	HP:0000283	Broad face
2316	2317	2.9328	HP:0002982	Tibial bowing
2316	2317	2.9328	HP:0002011	Abnormality of the central nervous system
2316	2317	2.9328	HP:0000028	Cryptorchidism
2316	2317	2.9328	HP:0000269	Prominent occiput
2316	2317	2.9328	HP:0000164	Abnormality of the teeth
2316	2317	2.9328	HP:0000478	Abnormality of the eye
2316	2317	2.9328	HP:0000946	Hypoplastic ilia
2316	2317	2.9328	HP:0001600	Abnormality of the larynx
2316	2317	2.9328	HP:0002949	Fused cervical vertebrae
2316	2317	2.9328	HP:0002808	Kyphosis
2316	2317	2.9328	HP:0000316	Hypertelorism
2316	2317	2.9328	HP:0001367	Abnormality of the joints
2316	2317	2.9328	HP:0001624	Stillbirth
2316	2317	2.9328	HP:0001713	Abnormality of the cardiac ventricle
2316	2317	2.9328	HP:0002970	Genu varum
2316	2317	2.9328	HP:0000925	Abnormality of the vertebral column
2316	2317	2.9328	HP:0002564	Cardiac malformation
2316	2317	2.9328	HP:0000766	Abnormality of the sternum
2316	2317	2.9328	HP:0009826	Hypoplasia involving bones of the extremities
2316	2317	2.9328	HP:0003310	Abnormality of the odontoid process
2316	2317	2.9328	HP:0010743	Hypoplasia of the metatarsal bones
2316	2317	2.9328	HP:0003312	Abnormal form of the vertebral bodies
2316	2317	2.9328	HP:0003304	Spondylolysis
2316	2317	2.9328	HP:0001197	Abnormality of prenatal development or birth
2316	2317	2.9328	HP:0001852	Gap between first and second toes
2316	2317	2.9328	HP:0003052	Genu varus
2316	2317	2.9328	HP:0003042	Elbow dislocation
2316	2317	2.9328	HP:0009118	Aplasia/Hypoplasia of the mandible
2316	2317	2.9328	HP:0009116	Aplasia/Hypoplasia involving bones of the skull
2316	2317	2.9328	HP:0004207	Abnormality of the 5th finger
2316	2317	2.9328	HP:0000925	Abnormality of the vertebral column
2316	2317	2.9328	HP:0006712	Aplasia/Hypoplasia of the ribs
2316	2317	2.9328	HP:0001373	Joint dislocation
2316	2317	2.9328	HP:0002087	Abnormality of the upper respiratory tract
2316	2317	2.9328	HP:0002818	Abnormality of the radius
2316	2317	2.9328	HP:0002087	Abnormality of the upper respiratory tract
2316	2317	2.9328	HP:0002087	Abnormality of the upper respiratory tract
2316	2317	2.9328	HP:0001547	Abnormality of the morphology or size of the rib cage
2316	2317	2.9328	HP:0000489	Abnormality of globe location or size
2316	2317	2.9328	HP:0000489	Abnormality of globe location or size
2316	2317	2.9328	HP:0000077	Abnormality of the kidney
2316	2317	2.9328	HP:0003014	Short humeri
2316	2317	2.9328	HP:0004322	Short stature
2316	2317	2.9328	HP:0000478	Abnormality of the eye
2316	2317	2.9328	HP:0001197	Abnormality of prenatal development or birth
2316	2317	2.9328	HP:0010049	Hypoplastic/short metacarpal bones
2316	2317	2.9328	HP:0001597	Abnormality of the nail
2316	2317	2.9328	HP:0008127	Bipartite calcaneus
2316	2317	2.9328	HP:0001763	Pes planus
2316	2317	2.9328	HP:0000405	Conductive hearing impairment
2316	2317	2.9328	HP:0001762	Talipes equinovarus
2316	2317	2.9328	HP:0009651	Broad phalanges of the thumb
2316	2317	2.9328	HP:0002813	Abnormality of the extremities
2316	2317	2.9328	HP:0006009	Widened phalanges
2316	2317	2.9328	HP:0005656	Positional foot deformities
2316	2317	2.9328	HP:0009602	Abnormality of the phalanges of the thumb
2316	2317	2.9328	HP:0003312	Abnormal form of the vertebral bodies
2316	2317	2.9328	HP:0000356	Abnormality of the outer ear
2316	2317	2.9328	HP:0001373	Joint dislocation
2316	2317	2.9328	HP:0001276	Hypertonia
2316	2317	2.9328	HP:0009924	Aplasia/Hypoplasia involving the nose
2316	2317	2.9328	HP:0004232	Accessory carpal bones
2316	2317	2.9328	HP:0000175	Cleft palate
2316	2317	2.9328	HP:0002007	Frontal bossing
2316	2317	2.9328	HP:0001249	Intellectual disability
2316	2317	2.9328	HP:0003196	Nasal hypoplasia
2316	2317	2.9328	HP:0006493	Aplasia/Hypoplasia involving bones of the lower limbs
2316	2317	2.9328	HP:0002827	Dislocated hips
2316	2317	2.9328	HP:0009804	Reduced number of teeth
2316	2317	2.9328	HP:0000425	Flattened nasal bridge
2316	2317	2.9328	HP:0000424	Broad nasal root
2316	2317	2.9328	HP:0001384	Abnormality of the hip joint
2316	2317	2.9328	HP:0000929	Abnormality of the skull
2316	2317	2.9328	HP:0002088	Abnormality of the lung
2316	2317	2.9328	HP:0000925	Abnormality of the vertebral column
2316	2317	2.9328	HP:0009122	Aplasia/Hypoplasia affecting bones of the axial skeleton
2316	2317	2.9328	HP:0001510	Growth delay
2316	2317	2.9328	HP:0000202	Cleft lip/palate
2316	2317	2.9328	HP:0001156	Brachydactyly
2316	2317	2.9328	HP:0000464	Abnormality of the neck
2316	2317	2.9328	HP:0000926	Platyspondyly
2316	2317	2.9328	HP:0010938	Abnormality of the external nose
2316	2317	2.9328	HP:0005930	Abnormality of the epiphyses
2316	2317	2.9328	HP:0000767	Pectus excavatum
2316	2317	2.9328	HP:0000478	Abnormality of the eye
2316	2317	2.9328	HP:0010674	Abnormality of the curvature of the vertebral column
2316	2317	2.9328	HP:0011004	Abnormality of the systemic arterial tree
2316	2317	2.9328	HP:0001939	Abnormality of metabolism/homeostasis
2316	2317	2.9328	HP:0004348	Abnormality of bone mineral density
2316	2317	2.9328	HP:0003312	Abnormal form of the vertebral bodies
2316	2317	2.9328	HP:0002650	Scoliosis
2316	2317	2.9328	HP:0009702	Synostosis involving the carpal bones
2316	2317	2.9328	HP:0010938	Abnormality of the external nose
2316	2317	2.9328	HP:0008368	Synostosis involving tarsal bones
2316	2317	2.9328	HP:0005918	Abnormality of the phalanges of the hand
2316	2317	2.9328	HP:0002997	Abnormality of the ulna
8292	4593	2.8807	HP:0000508	Ptosis
8292	4593	2.8807	HP:0003199	Decreased muscle mass
8292	4593	2.8807	HP:0003398	Abnormality of the neuromuscular junction
8292	4593	2.8807	HP:0003011	Abnormality of musculature
8292	4593	2.8807	HP:0001252	Muscular hypotonia
8292	4593	2.8807	HP:0001612	Weak cry
8292	4593	2.8807	HP:0002747	Respiratory insufficiency due to muscle weakness
8292	4593	2.8807	HP:0003403	EMG: decremental response of compound muscle action potential (CMAP) to repetitive nerve stimulation
8292	4593	2.8807	HP:0000707	Abnormality of the nervous system
8292	4593	2.8807	HP:0002715	Abnormality of the immune system
8292	4593	2.8807	HP:0100295	Muscle fiber atrophy
8292	4593	2.8807	HP:0003324	Generalized muscle weakness
8292	4593	2.8807	HP:0000924	Abnormality of the musculoskeletal system
8292	4593	2.8807	HP:0001260	Dysarthria
8292	4593	2.8807	HP:0002015	Dysphagia
8292	4593	2.8807	HP:0001324	Muscle weakness
8292	4593	2.8807	HP:0000597	Ophthalmoparesis
8292	4593	2.8807	HP:0003388	Easy fatigability
8292	4593	2.8807	HP:0000924	Abnormality of the musculoskeletal system
8292	4593	2.8807	HP:0002022	Feeding difficulties
8292	4593	2.8807	HP:0003443	Muscle biopsy shows decreased size of nerve terminals
8292	4593	2.8807	HP:0002093	Respiratory insufficiency
8292	4593	2.8807	HP:0003403	EMG: decremental response of compound muscle action potential (CMAP) to repetitive nerve stimulation
8292	4593	2.8807	HP:0002747	Respiratory insufficiency due to muscle weakness
8292	4593	2.8807	HP:0000118	Phenotypic abnormality
8292	4593	2.8807	HP:0000759	Abnormality of the peripheral nervous system
8292	4593	2.8807	HP:0001324	Muscle weakness
8292	4593	2.8807	HP:0000118	Phenotypic abnormality
8292	4593	2.8807	HP:0000118	Phenotypic abnormality
8292	4593	2.8807	HP:0003199	Decreased muscle mass
8292	4593	2.8807	HP:0000508	Ptosis
8292	4593	2.8807	HP:0001252	Muscular hypotonia
8292	4593	2.8807	HP:0001612	Weak cry
8292	4593	2.8807	HP:0100295	Muscle fiber atrophy
8292	4593	2.8807	HP:0002715	Abnormality of the immune system
8292	4593	2.8807	HP:0003398	Abnormality of the neuromuscular junction
8292	4593	2.8807	HP:0001260	Dysarthria
8292	4593	2.8807	HP:0002015	Dysphagia
8292	4593	2.8807	HP:0003011	Abnormality of musculature
8292	4593	2.8807	HP:0000597	Ophthalmoparesis
8292	4593	2.8807	HP:0003388	Easy fatigability
8292	4593	2.8807	HP:0001324	Muscle weakness
8292	4593	2.8807	HP:0000478	Abnormality of the eye
8292	4593	2.8807	HP:0100022	Abnormality of movement
8292	4593	2.8807	HP:0003011	Abnormality of musculature
8292	4593	2.8807	HP:0003443	Muscle biopsy shows decreased size of nerve terminals
8292	4593	2.8807	HP:0000118	Phenotypic abnormality
8292	4593	2.8807	HP:0002093	Respiratory insufficiency
6310	6311	2.8517	HP:0002542	Olivopontocerebellar atrophy
6310	6311	2.8517	HP:0001252	Muscular hypotonia
6310	6311	2.8517	HP:0001333	Abnormality of the sensory nervous system
6310	6311	2.8517	HP:0001098	Abnormality of the fundus
6310	6311	2.8517	HP:0001310	Dysmetria
6310	6311	2.8517	HP:0002011	Abnormality of the central nervous system
6310	6311	2.8517	HP:0000514	Slow saccades
6310	6311	2.8517	HP:0002073	Progressive cerebellar ataxia
6310	6311	2.8517	HP:0004305	Involuntary muscle contractions
6310	6311	2.8517	HP:0002075	Dysdiadochokinesis
6310	6311	2.8517	HP:0001260	Dysarthria
6310	6311	2.8517	HP:0000602	Ophthalmoplegia
6310	6311	2.8517	HP:0002015	Dysphagia
6310	6311	2.8517	HP:0002167	Neurological speech impairment
6310	6311	2.8517	HP:0003202	Amyotrophy
6310	6311	2.8517	HP:0000018	Sphincter disturbance
6310	6311	2.8517	HP:0003011	Abnormality of musculature
6310	6311	2.8517	HP:0002503	Spinocerebellar tract degeneration
6310	6311	2.8517	HP:0000639	Nystagmus
6310	6311	2.8517	HP:0100543	Cognitive impairment
6310	6311	2.8517	HP:0002011	Abnormality of the central nervous system
6310	6311	2.8517	HP:0002011	Abnormality of the central nervous system
6310	6311	2.8517	HP:0001315	Reduced reflexes
6310	6311	2.8517	HP:0100022	Abnormality of movement
6310	6311	2.8517	HP:0001310	Dysmetria
6310	6311	2.8517	HP:0001251	Ataxia
6310	6311	2.8517	HP:0002073	Progressive cerebellar ataxia
6310	6311	2.8517	HP:0002503	Spinocerebellar tract degeneration
6310	6311	2.8517	HP:0002075	Dysdiadochokinesis
6310	6311	2.8517	HP:0004305	Involuntary muscle contractions
6310	6311	2.8517	HP:0002011	Abnormality of the central nervous system
6310	6311	2.8517	HP:0100022	Abnormality of movement
6310	6311	2.8517	HP:0000018	Sphincter disturbance
6310	6311	2.8517	HP:0003202	Amyotrophy
6310	6311	2.8517	HP:0002011	Abnormality of the central nervous system
6310	6311	2.8517	HP:0004305	Involuntary muscle contractions
6310	6311	2.8517	HP:0001098	Abnormality of the fundus
6310	6311	2.8517	HP:0002542	Olivopontocerebellar atrophy
6310	6311	2.8517	HP:0001252	Muscular hypotonia
6310	6311	2.8517	HP:0100022	Abnormality of movement
6310	6311	2.8517	HP:0000514	Slow saccades
6310	6311	2.8517	HP:0000707	Abnormality of the nervous system
6310	6311	2.8517	HP:0001260	Dysarthria
6310	6311	2.8517	HP:0000570	Abnormality of saccadic eye movements
6310	6311	2.8517	HP:0000639	Nystagmus
6310	6311	2.8517	HP:0002015	Dysphagia
6310	6311	2.8517	HP:0002011	Abnormality of the central nervous system
6310	6311	2.8517	HP:0000014	Abnormality of the bladder
6310	6311	2.8517	HP:0000496	Abnormality of eye movement
6310	6311	2.8517	HP:0001333	Abnormality of the sensory nervous system
6310	6311	2.8517	HP:0001315	Reduced reflexes
6310	6311	2.8517	HP:0000602	Ophthalmoplegia
6310	6311	2.8517	HP:0000496	Abnormality of eye movement
6310	6311	2.8517	HP:0100543	Cognitive impairment
2158	2677	2.8505	HP:0003645	Prolonged partial thromboplastin time
2158	2677	2.8505	HP:0001391	Hemarthroses
2158	2677	2.8505	HP:0011029	Internal hemorrhage
2158	2677	2.8505	HP:0001928	Abnormality of coagulation
2158	2677	2.8505	HP:0000951	Abnormality of the skin
2158	2677	2.8505	HP:0001892	Bleeding diathesis
2158	2677	2.8505	HP:0001928	Abnormality of coagulation
2158	2677	2.8505	HP:0001367	Abnormality of the joints
2158	2677	2.8505	HP:0003645	Prolonged partial thromboplastin time
2158	2677	2.8505	HP:0001391	Hemarthroses
2158	2677	2.8505	HP:0000118	Phenotypic abnormality
2158	2677	2.8505	HP:0000924	Abnormality of the musculoskeletal system
2158	2677	2.8505	HP:0011028	Abnormality of blood circulation
2158	2677	2.8505	HP:0001892	Bleeding diathesis
2158	2677	2.8505	HP:0000118	Phenotypic abnormality
2158	2677	2.8505	HP:0000924	Abnormality of the musculoskeletal system
1311	1297	2.8288	HP:0002644	Abnormality of the pelvis
1311	1297	2.8288	HP:0000925	Abnormality of the vertebral column
1311	1297	2.8288	HP:0002644	Abnormality of the pelvis
1311	1297	2.8288	HP:0005930	Abnormality of the epiphyses
1311	1297	2.8288	HP:0001367	Abnormality of the joints
1311	1297	2.8288	HP:0001367	Abnormality of the joints
1311	1297	2.8288	HP:0000118	Phenotypic abnormality
1311	1297	2.8288	HP:0002652	Skeletal dysplasia
1311	1297	2.8288	HP:0005930	Abnormality of the epiphyses
1311	1297	2.8288	HP:0000924	Abnormality of the musculoskeletal system
1311	1297	2.8288	HP:0000925	Abnormality of the vertebral column
1311	1297	2.8288	HP:0003301	Irregular vertebral endplates
1311	1297	2.8288	HP:0000925	Abnormality of the vertebral column
1311	1297	2.8288	HP:0000118	Phenotypic abnormality
1311	1297	2.8288	HP:0003312	Abnormal form of the vertebral bodies
1311	1297	2.8288	HP:0000118	Phenotypic abnormality
1311	1297	2.8288	HP:0003312	Abnormal form of the vertebral bodies
1311	1297	2.8288	HP:0000118	Phenotypic abnormality
1311	1297	2.8288	HP:0000924	Abnormality of the musculoskeletal system
1311	1297	2.8288	HP:0002758	Osteoarthritis
1311	1297	2.8288	HP:0001367	Abnormality of the joints
1311	1297	2.8288	HP:0001367	Abnormality of the joints
1311	1297	2.8288	HP:0000925	Abnormality of the vertebral column
1311	1297	2.8288	HP:0002829	Arthralgia
1311	1297	2.8288	HP:0005930	Abnormality of the epiphyses
1311	1297	2.8288	HP:0000118	Phenotypic abnormality
1311	1297	2.8288	HP:0002644	Abnormality of the pelvis
1311	1297	2.8288	HP:0001367	Abnormality of the joints
1311	1297	2.8288	HP:0001367	Abnormality of the joints
1311	1297	2.8288	HP:0009121	Abnormality of the axial skeleton
1311	1297	2.8288	HP:0003312	Abnormal form of the vertebral bodies
1311	1297	2.8288	HP:0001367	Abnormality of the joints
1311	1297	2.8288	HP:0010582	Irregular epiphyses
1311	1297	2.8288	HP:0001367	Abnormality of the joints
1311	1297	2.8288	HP:0001367	Abnormality of the joints
1311	1297	2.8288	HP:0000925	Abnormality of the vertebral column
1311	1297	2.8288	HP:0000924	Abnormality of the musculoskeletal system
1311	1297	2.8288	HP:0000924	Abnormality of the musculoskeletal system
1311	1297	2.8288	HP:0000924	Abnormality of the musculoskeletal system
1311	1297	2.8288	HP:0000924	Abnormality of the musculoskeletal system
1311	1297	2.8288	HP:0001367	Abnormality of the joints
1311	1297	2.8288	HP:0001367	Abnormality of the joints
1311	1297	2.8288	HP:0003301	Irregular vertebral endplates
1311	1297	2.8288	HP:0010582	Irregular epiphyses
1311	1297	2.8288	HP:0002644	Abnormality of the pelvis
1311	1297	2.8288	HP:0000118	Phenotypic abnormality
1311	1297	2.8288	HP:0002829	Arthralgia
1311	1297	2.8288	HP:0002758	Osteoarthritis
1311	1297	2.8288	HP:0002652	Skeletal dysplasia
5345	2162	2.8276	HP:0005261	Joint hemorrhage
5345	2162	2.8276	HP:0000924	Abnormality of the musculoskeletal system
5345	2162	2.8276	HP:0000978	Ecchymoses
5345	2162	2.8276	HP:0001928	Abnormality of coagulation
5345	2162	2.8276	HP:0001892	Bleeding diathesis
5345	2162	2.8276	HP:0005261	Joint hemorrhage
5345	2162	2.8276	HP:0000978	Ecchymoses
5345	2162	2.8276	HP:0000118	Phenotypic abnormality
5345	2162	2.8276	HP:0000118	Phenotypic abnormality
5345	2162	2.8276	HP:0000118	Phenotypic abnormality
5345	2162	2.8276	HP:0001892	Bleeding diathesis
5345	2162	2.8276	HP:0011029	Internal hemorrhage
2242	613	2.7831	HP:0001939	Abnormality of metabolism/homeostasis
2242	613	2.7831	HP:0002488	Acute leukemia
2242	613	2.7831	HP:0001909	Leukemia
2242	613	2.7831	HP:0002488	Acute leukemia
2242	613	2.7831	HP:0010987	Abnormality of cellular immune system
7157	4869	2.767	HP:0000118	Phenotypic abnormality
7157	4869	2.767	HP:0000118	Phenotypic abnormality
7157	4869	2.767	HP:0002664	Neoplasia
7157	4869	2.767	HP:0000118	Phenotypic abnormality
7157	4869	2.767	HP:0000118	Phenotypic abnormality
7157	4869	2.767	HP:0002664	Neoplasia
7157	4869	2.767	HP:0002664	Neoplasia
7157	4869	2.767	HP:0002664	Neoplasia
7157	4869	2.767	HP:0002664	Neoplasia
7157	4869	2.767	HP:0002664	Neoplasia
7157	4869	2.767	HP:0002664	Neoplasia
7157	4869	2.767	HP:0002664	Neoplasia
7157	4869	2.767	HP:0002488	Acute leukemia
7157	4869	2.767	HP:0000118	Phenotypic abnormality
7157	4869	2.767	HP:0002664	Neoplasia
7157	4869	2.767	HP:0002664	Neoplasia
7157	4869	2.767	HP:0002664	Neoplasia
7157	4869	2.767	HP:0002664	Neoplasia
7157	4869	2.767	HP:0002664	Neoplasia
7157	4869	2.767	HP:0002488	Acute leukemia
7157	4869	2.767	HP:0002488	Acute leukemia
701	675	2.7656	HP:0000118	Phenotypic abnormality
701	675	2.7656	HP:0000118	Phenotypic abnormality
701	675	2.7656	HP:0000118	Phenotypic abnormality
701	675	2.7656	HP:0002664	Neoplasia
701	675	2.7656	HP:0000118	Phenotypic abnormality
701	675	2.7656	HP:0002664	Neoplasia
701	675	2.7656	HP:0000118	Phenotypic abnormality
701	675	2.7656	HP:0000118	Phenotypic abnormality
701	675	2.7656	HP:0000119	Abnormality of the genitourinary system
701	675	2.7656	HP:0000118	Phenotypic abnormality
701	675	2.7656	HP:0000118	Phenotypic abnormality
701	675	2.7656	HP:0000118	Phenotypic abnormality
701	675	2.7656	HP:0009726	Renal neoplasm
701	675	2.7656	HP:0000118	Phenotypic abnormality
701	675	2.7656	HP:0002664	Neoplasia
701	675	2.7656	HP:0000118	Phenotypic abnormality
701	675	2.7656	HP:0000079	Abnormality of the urinary system
701	675	2.7656	HP:0000118	Phenotypic abnormality
701	675	2.7656	HP:0000119	Abnormality of the genitourinary system
701	675	2.7656	HP:0000119	Abnormality of the genitourinary system
701	675	2.7656	HP:0000118	Phenotypic abnormality
701	675	2.7656	HP:0000118	Phenotypic abnormality
701	675	2.7656	HP:0000119	Abnormality of the genitourinary system
701	675	2.7656	HP:0000118	Phenotypic abnormality
701	675	2.7656	HP:0000118	Phenotypic abnormality
701	675	2.7656	HP:0000118	Phenotypic abnormality
701	675	2.7656	HP:0010786	Urinary tract neoplasm
701	675	2.7656	HP:0000118	Phenotypic abnormality
701	675	2.7656	HP:0000118	Phenotypic abnormality
701	675	2.7656	HP:0000118	Phenotypic abnormality
701	675	2.7656	HP:0000118	Phenotypic abnormality
701	675	2.7656	HP:0000118	Phenotypic abnormality
701	675	2.7656	HP:0000118	Phenotypic abnormality
701	675	2.7656	HP:0000118	Phenotypic abnormality
701	675	2.7656	HP:0000118	Phenotypic abnormality
701	675	2.7656	HP:0000118	Phenotypic abnormality
701	675	2.7656	HP:0002667	Nephroblastoma (Wilms tumor)
701	675	2.7656	HP:0000118	Phenotypic abnormality
701	675	2.7656	HP:0000118	Phenotypic abnormality
701	675	2.7656	HP:0000118	Phenotypic abnormality
701	675	2.7656	HP:0000118	Phenotypic abnormality
701	675	2.7656	HP:0000118	Phenotypic abnormality
701	675	2.7656	HP:0007379	Genitourinary tract neoplasm
701	675	2.7656	HP:0000077	Abnormality of the kidney
701	675	2.7656	HP:0000118	Phenotypic abnormality
701	675	2.7656	HP:0000118	Phenotypic abnormality
701	675	2.7656	HP:0000118	Phenotypic abnormality
701	675	2.7656	HP:0000118	Phenotypic abnormality
701	675	2.7656	HP:0000118	Phenotypic abnormality
701	675	2.7656	HP:0000118	Phenotypic abnormality
701	675	2.7656	HP:0002667	Nephroblastoma (Wilms tumor)
2201	2200	2.7568	HP:0001643	Patent ductus arteriosus
2201	2200	2.7568	HP:0001762	Talipes equinovarus
2201	2200	2.7568	HP:0002815	Abnormality of the knees
2201	2200	2.7568	HP:0001646	Abnormality of the aortic valve
2201	2200	2.7568	HP:0009811	Abnormality of the elbow
2201	2200	2.7568	HP:0000525	Abnormality of the iris
2201	2200	2.7568	HP:0000545	Myopia
2201	2200	2.7568	HP:0003319	Abnormality of the cervical spine
2201	2200	2.7568	HP:0001634	Mitral valve prolapse
2201	2200	2.7568	HP:0000377	Abnormality of the pinna
2201	2200	2.7568	HP:0009118	Aplasia/Hypoplasia of the mandible
2201	2200	2.7568	HP:0001840	Metatarsus varus
2201	2200	2.7568	HP:0001166	Arachnodactyly
2201	2200	2.7568	HP:0002815	Abnormality of the knees
2201	2200	2.7568	HP:0002616	Aortic root dilatation
2201	2200	2.7568	HP:0004328	Abnormality of the anterior segment of the eye
2201	2200	2.7568	HP:0000156	High-arched palate
2201	2200	2.7568	HP:0002751	Kyphoscoliosis
2201	2200	2.7568	HP:0000938	Osteopenia
2201	2200	2.7568	HP:0002815	Abnormality of the knees
2201	2200	2.7568	HP:0003121	Limb contractures
2201	2200	2.7568	HP:0001167	Abnormality of the fingers
2201	2200	2.7568	HP:0000268	Dolichocephaly
2201	2200	2.7568	HP:0001653	Mitral regurgitation
2201	2200	2.7568	HP:0002007	Frontal bossing
2201	2200	2.7568	HP:0000377	Abnormality of the pinna
2201	2200	2.7568	HP:0001263	Developmental delay
2201	2200	2.7568	HP:0001083	Ectopia lentis
2201	2200	2.7568	HP:0001629	Ventricular septal defect
2201	2200	2.7568	HP:0009473	Joint contractures involving the joints of the hand
2201	2200	2.7568	HP:0000248	Brachycephaly
2201	2200	2.7568	HP:0001671	Abnormality of the cardiac septa
2201	2200	2.7568	HP:0000768	Pectus carinatum
2201	2200	2.7568	HP:0002814	Abnormality of the lower limb
2201	2200	2.7568	HP:0001519	Dolichostenomelia
2201	2200	2.7568	HP:0001167	Abnormality of the fingers
2201	2200	2.7568	HP:0001654	Abnormality of the heart valves
2201	2200	2.7568	HP:0001643	Patent ductus arteriosus
2201	2200	2.7568	HP:0002751	Kyphoscoliosis
2201	2200	2.7568	HP:0000545	Myopia
2201	2200	2.7568	HP:0000271	Abnormality of the face
2201	2200	2.7568	HP:0005918	Abnormality of the phalanges of the hand
2201	2200	2.7568	HP:0000277	Abnormality of the mandible
2201	2200	2.7568	HP:0001760	Abnormality of the feet
2201	2200	2.7568	HP:0001634	Mitral valve prolapse
2201	2200	2.7568	HP:0001627	Abnormality of the heart
2201	2200	2.7568	HP:0002648	Abnormality of skull shape
2201	2200	2.7568	HP:0100713	Abnormality of the tubular bones
2201	2200	2.7568	HP:0001646	Abnormality of the aortic valve
2201	2200	2.7568	HP:0000765	Abnormality of the thorax
2201	2200	2.7568	HP:0000929	Abnormality of the skull
2201	2200	2.7568	HP:0001646	Abnormality of the aortic valve
2201	2200	2.7568	HP:0000525	Abnormality of the iris
2201	2200	2.7568	HP:0009473	Joint contractures involving the joints of the hand
2201	2200	2.7568	HP:0000665	Lens dislocation
2201	2200	2.7568	HP:0000118	Phenotypic abnormality
2201	2200	2.7568	HP:0001653	Mitral regurgitation
2201	2200	2.7568	HP:0000268	Dolichocephaly
2201	2200	2.7568	HP:0000765	Abnormality of the thorax
2201	2200	2.7568	HP:0000517	Abnormality of the lens
2201	2200	2.7568	HP:0002597	Abnormality of the vasculature
2201	2200	2.7568	HP:0000271	Abnormality of the face
2201	2200	2.7568	HP:0000271	Abnormality of the face
2201	2200	2.7568	HP:0000271	Abnormality of the face
2201	2200	2.7568	HP:0000271	Abnormality of the face
2201	2200	2.7568	HP:0001367	Abnormality of the joints
2201	2200	2.7568	HP:0000925	Abnormality of the vertebral column
2201	2200	2.7568	HP:0001083	Ectopia lentis
2201	2200	2.7568	HP:0001629	Ventricular septal defect
2201	2200	2.7568	HP:0002815	Abnormality of the knees
2201	2200	2.7568	HP:0002011	Abnormality of the central nervous system
2201	2200	2.7568	HP:0000768	Pectus carinatum
2201	2200	2.7568	HP:0001367	Abnormality of the joints
2201	2200	2.7568	HP:0000478	Abnormality of the eye
2201	2200	2.7568	HP:0000765	Abnormality of the thorax
2201	2200	2.7568	HP:0000765	Abnormality of the thorax
2201	2200	2.7568	HP:0002815	Abnormality of the knees
2201	2200	2.7568	HP:0000478	Abnormality of the eye
2201	2200	2.7568	HP:0003011	Abnormality of musculature
2201	2200	2.7568	HP:0009118	Aplasia/Hypoplasia of the mandible
2201	2200	2.7568	HP:0001840	Metatarsus varus
2201	2200	2.7568	HP:0000707	Abnormality of the nervous system
2201	2200	2.7568	HP:0000765	Abnormality of the thorax
2201	2200	2.7568	HP:0009116	Aplasia/Hypoplasia involving bones of the skull
2201	2200	2.7568	HP:0000098	Tall stature
2201	2200	2.7568	HP:0000118	Phenotypic abnormality
2201	2200	2.7568	HP:0000924	Abnormality of the musculoskeletal system
2201	2200	2.7568	HP:0000356	Abnormality of the outer ear
2201	2200	2.7568	HP:0000002	Abnormality of body height
2201	2200	2.7568	HP:0000377	Abnormality of the pinna
2201	2200	2.7568	HP:0000765	Abnormality of the thorax
2201	2200	2.7568	HP:0003549	Abnormality of connective tissue
2201	2200	2.7568	HP:0004328	Abnormality of the anterior segment of the eye
2201	2200	2.7568	HP:0000924	Abnormality of the musculoskeletal system
2201	2200	2.7568	HP:0001633	Abnormality of the mitral valve
2201	2200	2.7568	HP:0000002	Abnormality of body height
2201	2200	2.7568	HP:0000002	Abnormality of body height
2201	2200	2.7568	HP:0001760	Abnormality of the feet
2201	2200	2.7568	HP:0001762	Talipes equinovarus
2201	2200	2.7568	HP:0001760	Abnormality of the feet
2201	2200	2.7568	HP:0001780	Abnormality of the toes
2201	2200	2.7568	HP:0000163	Abnormality of the oral cavity
2201	2200	2.7568	HP:0001155	Abnormality of the hand
2201	2200	2.7568	HP:0002815	Abnormality of the knees
2201	2200	2.7568	HP:0002616	Aortic root dilatation
2201	2200	2.7568	HP:0000598	Abnormality of the ear
2201	2200	2.7568	HP:0000708	Behavioural/Psychiatric Abnormality
2201	2200	2.7568	HP:0000156	High-arched palate
2201	2200	2.7568	HP:0000118	Phenotypic abnormality
2201	2200	2.7568	HP:0001832	Abnormality of the metatarsal bones
2201	2200	2.7568	HP:0000118	Phenotypic abnormality
2201	2200	2.7568	HP:0000938	Osteopenia
2201	2200	2.7568	HP:0000925	Abnormality of the vertebral column
2201	2200	2.7568	HP:0000163	Abnormality of the oral cavity
2201	2200	2.7568	HP:0003011	Abnormality of musculature
2201	2200	2.7568	HP:0000271	Abnormality of the face
2201	2200	2.7568	HP:0000118	Phenotypic abnormality
2201	2200	2.7568	HP:0003011	Abnormality of musculature
2201	2200	2.7568	HP:0002007	Frontal bossing
2201	2200	2.7568	HP:0002815	Abnormality of the knees
2201	2200	2.7568	HP:0001263	Developmental delay
2201	2200	2.7568	HP:0000118	Phenotypic abnormality
2201	2200	2.7568	HP:0100543	Cognitive impairment
2201	2200	2.7568	HP:0000271	Abnormality of the face
2201	2200	2.7568	HP:0000271	Abnormality of the face
2201	2200	2.7568	HP:0003319	Abnormality of the cervical spine
2201	2200	2.7568	HP:0003272	Abnormality of the hip
2201	2200	2.7568	HP:0001519	Dolichostenomelia
2201	2200	2.7568	HP:0000271	Abnormality of the face
2201	2200	2.7568	HP:0002813	Abnormality of the extremities
2201	2200	2.7568	HP:0001367	Abnormality of the joints
2201	2200	2.7568	HP:0002648	Abnormality of skull shape
2201	2200	2.7568	HP:0006705	Abnormality of the atrioventricular valves
2201	2200	2.7568	HP:0001166	Arachnodactyly
2201	2200	2.7568	HP:0001155	Abnormality of the hand
2201	2200	2.7568	HP:0003549	Abnormality of connective tissue
2201	2200	2.7568	HP:0009811	Abnormality of the elbow
2201	2200	2.7568	HP:0000766	Abnormality of the sternum
2201	2200	2.7568	HP:0003549	Abnormality of connective tissue
2201	2200	2.7568	HP:0010674	Abnormality of the curvature of the vertebral column
2201	2200	2.7568	HP:0000478	Abnormality of the eye
2201	2200	2.7568	HP:0002011	Abnormality of the central nervous system
2201	2200	2.7568	HP:0000118	Phenotypic abnormality
2201	2200	2.7568	HP:0000271	Abnormality of the face
2201	2200	2.7568	HP:0001679	Abnormality of the aorta
2201	2200	2.7568	HP:0000478	Abnormality of the eye
2201	2200	2.7568	HP:0000765	Abnormality of the thorax
2201	2200	2.7568	HP:0000929	Abnormality of the skull
2201	2200	2.7568	HP:0000271	Abnormality of the face
2201	2200	2.7568	HP:0000163	Abnormality of the oral cavity
2201	2200	2.7568	HP:0000118	Phenotypic abnormality
2201	2200	2.7568	HP:0000248	Brachycephaly
2201	2200	2.7568	HP:0005111	Dilatation of the ascending aorta
2201	2200	2.7568	HP:0000478	Abnormality of the eye
2147	2157	2.7399	HP:0001892	Bleeding diathesis
2147	2157	2.7399	HP:0001928	Abnormality of coagulation
2147	2157	2.7399	HP:0000118	Phenotypic abnormality
2147	2157	2.7399	HP:0000118	Phenotypic abnormality
2147	2157	2.7399	HP:0001928	Abnormality of coagulation
2147	2157	2.7399	HP:0001892	Bleeding diathesis
2147	2157	2.7399	HP:0001928	Abnormality of coagulation
2147	2157	2.7399	HP:0000118	Phenotypic abnormality
8029	2694	2.735	HP:0003474	Sensory impairment
8029	2694	2.735	HP:0001889	Megaloblastic anemia
8029	2694	2.735	HP:0000707	Abnormality of the nervous system
8029	2694	2.735	HP:0002715	Abnormality of the immune system
8029	2694	2.735	HP:0003401	Paresthesia
8029	2694	2.735	HP:0001939	Abnormality of metabolism/homeostasis
8029	2694	2.735	HP:0002024	Malabsorption
8029	2694	2.735	HP:0000707	Abnormality of the nervous system
8029	2694	2.735	HP:0003474	Sensory impairment
8029	2694	2.735	HP:0001939	Abnormality of metabolism/homeostasis
8029	2694	2.735	HP:0002715	Abnormality of the immune system
8029	2694	2.735	HP:0003401	Paresthesia
8029	2694	2.735	HP:0002024	Malabsorption
8029	2694	2.735	HP:0001889	Megaloblastic anemia
8029	2694	2.735	HP:0010973	Abnormality of erythroid lineage cell
8029	2694	2.735	HP:0011024	Abnormality of the gastrointestinal tract
930	695	2.7241	HP:0004315	Decreased IgG level
930	695	2.7241	HP:0002964	Susceptibility to infection
930	695	2.7241	HP:0000118	Phenotypic abnormality
930	695	2.7241	HP:0004313	Hypogammaglobulinemia
930	695	2.7241	HP:0000118	Phenotypic abnormality
930	695	2.7241	HP:0002719	Recurrent infections
930	695	2.7241	HP:0000118	Phenotypic abnormality
930	695	2.7241	HP:0000118	Phenotypic abnormality
930	695	2.7241	HP:0000118	Phenotypic abnormality
930	695	2.7241	HP:0002715	Abnormality of the immune system
930	695	2.7241	HP:0000118	Phenotypic abnormality
930	695	2.7241	HP:0000118	Phenotypic abnormality
930	695	2.7241	HP:0000118	Phenotypic abnormality
930	695	2.7241	HP:0000118	Phenotypic abnormality
930	695	2.7241	HP:0000118	Phenotypic abnormality
930	695	2.7241	HP:0000118	Phenotypic abnormality
930	695	2.7241	HP:0000118	Phenotypic abnormality
930	695	2.7241	HP:0000118	Phenotypic abnormality
930	695	2.7241	HP:0000118	Phenotypic abnormality
930	695	2.7241	HP:0004315	Decreased IgG level
930	695	2.7241	HP:0000118	Phenotypic abnormality
930	695	2.7241	HP:0002719	Recurrent infections
930	695	2.7241	HP:0000118	Phenotypic abnormality
930	695	2.7241	HP:0000118	Phenotypic abnormality
930	695	2.7241	HP:0004315	Decreased IgG level
930	695	2.7241	HP:0000118	Phenotypic abnormality
930	695	2.7241	HP:0000118	Phenotypic abnormality
930	695	2.7241	HP:0000118	Phenotypic abnormality
930	695	2.7241	HP:0000118	Phenotypic abnormality
930	695	2.7241	HP:0000118	Phenotypic abnormality
930	695	2.7241	HP:0000118	Phenotypic abnormality
930	695	2.7241	HP:0002964	Susceptibility to infection
5825	5824	2.7135	HP:0002012	Abnormality of the abdominal organs
5825	5824	2.7135	HP:0001762	Talipes equinovarus
5825	5824	2.7135	HP:0005557	Abnormality of the zygomatic arch
5825	5824	2.7135	HP:0000952	Jaundice
5825	5824	2.7135	HP:0000954	Transverse palmar creases
5825	5824	2.7135	HP:0000587	Abnormality of the optic nerve
5825	5824	2.7135	HP:0000107	Renal cysts
5825	5824	2.7135	HP:0002240	Hepatomegaly
5825	5824	2.7135	HP:0000348	High forehead
5825	5824	2.7135	HP:0001088	Brushfield spots
5825	5824	2.7135	HP:0009118	Aplasia/Hypoplasia of the mandible
5825	5824	2.7135	HP:0000286	Epicanthus
5825	5824	2.7135	HP:0001840	Metatarsus varus
5825	5824	2.7135	HP:0000262	Turricephaly
5825	5824	2.7135	HP:0009810	Abnormality of the joints of the upper limbs
5825	5824	2.7135	HP:0000803	Renal cortical cysts
5825	5824	2.7135	HP:0000028	Cryptorchidism
5825	5824	2.7135	HP:0001284	Areflexia
5825	5824	2.7135	HP:0000239	Large fontanelles
5825	5824	2.7135	HP:0000518	Cataract
5825	5824	2.7135	HP:0001252	Muscular hypotonia
5825	5824	2.7135	HP:0000174	Abnormality of the palate
5825	5824	2.7135	HP:0001401	Intrahepatic biliary dysgenesis
5825	5824	2.7135	HP:0000580	Pigmentary retinopathy
5825	5824	2.7135	HP:0000357	Abnormal location of ears
5825	5824	2.7135	HP:0001250	Seizures
5825	5824	2.7135	HP:0001249	Intellectual disability
5825	5824	2.7135	HP:0000311	Round face
5825	5824	2.7135	HP:0000582	Upslanting palpebral fissures
5825	5824	2.7135	HP:0000515	Corneal opacity
5825	5824	2.7135	HP:0002086	Abnormality of the respiratory system
5825	5824	2.7135	HP:0000316	Hypertelorism
5825	5824	2.7135	HP:0002564	Cardiac malformation
5825	5824	2.7135	HP:0001508	Failure to thrive
5825	5824	2.7135	HP:0002832	Calcific stippling
5825	5824	2.7135	HP:0002967	Cubitus valgus
5825	5824	2.7135	HP:0011039	Abnormality of the helix
5825	5824	2.7135	HP:0000057	Clitoromegaly
5825	5824	2.7135	HP:0000118	Phenotypic abnormality
5825	5824	2.7135	HP:0001510	Growth delay
5825	5824	2.7135	HP:0000492	Abnormality of the eyelid
5825	5824	2.7135	HP:0000924	Abnormality of the musculoskeletal system
5825	5824	2.7135	HP:0001762	Talipes equinovarus
5825	5824	2.7135	HP:0002564	Cardiac malformation
5825	5824	2.7135	HP:0005557	Abnormality of the zygomatic arch
5825	5824	2.7135	HP:0000954	Transverse palmar creases
5825	5824	2.7135	HP:0001088	Brushfield spots
5825	5824	2.7135	HP:0000598	Abnormality of the ear
5825	5824	2.7135	HP:0000286	Epicanthus
5825	5824	2.7135	HP:0000929	Abnormality of the skull
5825	5824	2.7135	HP:0000174	Abnormality of the palate
5825	5824	2.7135	HP:0000163	Abnormality of the oral cavity
5825	5824	2.7135	HP:0000952	Jaundice
5825	5824	2.7135	HP:0000028	Cryptorchidism
5825	5824	2.7135	HP:0000518	Cataract
5825	5824	2.7135	HP:0002648	Abnormality of skull shape
5825	5824	2.7135	HP:0001252	Muscular hypotonia
5825	5824	2.7135	HP:0000479	Abnormality of the retina
5825	5824	2.7135	HP:0001401	Intrahepatic biliary dysgenesis
5825	5824	2.7135	HP:0001250	Seizures
5825	5824	2.7135	HP:0000311	Round face
5825	5824	2.7135	HP:0000515	Corneal opacity
5825	5824	2.7135	HP:0000032	Abnormality of male external genitalia
5825	5824	2.7135	HP:0000316	Hypertelorism
5825	5824	2.7135	HP:0001508	Failure to thrive
5825	5824	2.7135	HP:0001939	Abnormality of metabolism/homeostasis
5825	5824	2.7135	HP:0002564	Cardiac malformation
5825	5824	2.7135	HP:0000239	Large fontanelles
5825	5824	2.7135	HP:0001315	Reduced reflexes
5825	5824	2.7135	HP:0002967	Cubitus valgus
5825	5824	2.7135	HP:0000057	Clitoromegaly
5825	5824	2.7135	HP:0000587	Abnormality of the optic nerve
5825	5824	2.7135	HP:0002086	Abnormality of the respiratory system
5825	5824	2.7135	HP:0000951	Abnormality of the skin
5825	5824	2.7135	HP:0000118	Phenotypic abnormality
5825	5824	2.7135	HP:0002011	Abnormality of the central nervous system
5825	5824	2.7135	HP:0000708	Behavioural/Psychiatric Abnormality
5825	5824	2.7135	HP:0000348	High forehead
5825	5824	2.7135	HP:0009118	Aplasia/Hypoplasia of the mandible
5825	5824	2.7135	HP:0001840	Metatarsus varus
5825	5824	2.7135	HP:0001939	Abnormality of metabolism/homeostasis
5825	5824	2.7135	HP:0000271	Abnormality of the face
5825	5824	2.7135	HP:0002832	Calcific stippling
5825	5824	2.7135	HP:0009121	Abnormality of the axial skeleton
5825	5824	2.7135	HP:0001760	Abnormality of the feet
5825	5824	2.7135	HP:0002011	Abnormality of the central nervous system
5825	5824	2.7135	HP:0000478	Abnormality of the eye
5825	5824	2.7135	HP:0002240	Hepatomegaly
5825	5824	2.7135	HP:0001284	Areflexia
5825	5824	2.7135	HP:0000580	Pigmentary retinopathy
5825	5824	2.7135	HP:0000582	Upslanting palpebral fissures
5825	5824	2.7135	HP:0000478	Abnormality of the eye
5825	5824	2.7135	HP:0001155	Abnormality of the hand
5825	5824	2.7135	HP:0000118	Phenotypic abnormality
5825	5824	2.7135	HP:0000357	Abnormal location of ears
5825	5824	2.7135	HP:0002011	Abnormality of the central nervous system
5825	5824	2.7135	HP:0002011	Abnormality of the central nervous system
5825	5824	2.7135	HP:0000707	Abnormality of the nervous system
5825	5824	2.7135	HP:0000077	Abnormality of the kidney
5825	5824	2.7135	HP:0011039	Abnormality of the helix
5825	5824	2.7135	HP:0000262	Turricephaly
5825	5824	2.7135	HP:0000803	Renal cortical cysts
5825	5824	2.7135	HP:0001249	Intellectual disability
4609	613	2.6996	HP:0004377	Hematological neoplasia
4609	613	2.6996	HP:0004377	Hematological neoplasia
4609	613	2.6996	HP:0004377	Hematological neoplasia
4609	613	2.6996	HP:0000118	Phenotypic abnormality
5255	5837	2.6962	HP:0000707	Abnormality of the nervous system
5255	5837	2.6962	HP:0003011	Abnormality of musculature
5255	5837	2.6962	HP:0003011	Abnormality of musculature
5255	5837	2.6962	HP:0002913	Myoglobinuria
5255	5837	2.6962	HP:0001324	Muscle weakness
5255	5837	2.6962	HP:0011021	Abnormality of circulating enzyme level
5255	5837	2.6962	HP:0003011	Abnormality of musculature
5255	5837	2.6962	HP:0003326	Myalgia
5255	5837	2.6962	HP:0003710	Muscle cramps with exercise
5255	5837	2.6962	HP:0003011	Abnormality of musculature
5255	5837	2.6962	HP:0002913	Myoglobinuria
5255	5837	2.6962	HP:0003710	Muscle cramps with exercise
5255	5837	2.6962	HP:0001324	Muscle weakness
5255	5837	2.6962	HP:0011021	Abnormality of circulating enzyme level
5255	5837	2.6962	HP:0003326	Myalgia
5255	5837	2.6962	HP:0000118	Phenotypic abnormality
5795	1499	2.6937	HP:0007379	Genitourinary tract neoplasm
5795	1499	2.6937	HP:0007379	Genitourinary tract neoplasm
5795	1499	2.6937	HP:0010787	Genital neoplasm
5795	1499	2.6937	HP:0007378	Gastrointestinal tract neoplasia
5795	1499	2.6937	HP:0002664	Neoplasia
5795	1499	2.6937	HP:0010787	Genital neoplasm
5795	1499	2.6937	HP:0000118	Phenotypic abnormality
5795	1499	2.6937	HP:0000118	Phenotypic abnormality
5795	1499	2.6937	HP:0002664	Neoplasia
5795	1499	2.6937	HP:0000118	Phenotypic abnormality
5795	1499	2.6937	HP:0007378	Gastrointestinal tract neoplasia
8313	1499	2.6937	HP:0007379	Genitourinary tract neoplasm
8313	1499	2.6937	HP:0007379	Genitourinary tract neoplasm
8313	1499	2.6937	HP:0010787	Genital neoplasm
8313	1499	2.6937	HP:0007378	Gastrointestinal tract neoplasia
8313	1499	2.6937	HP:0002664	Neoplasia
8313	1499	2.6937	HP:0010787	Genital neoplasm
8313	1499	2.6937	HP:0000118	Phenotypic abnormality
8313	1499	2.6937	HP:0000118	Phenotypic abnormality
8313	1499	2.6937	HP:0002664	Neoplasia
8313	1499	2.6937	HP:0000118	Phenotypic abnormality
8313	1499	2.6937	HP:0007378	Gastrointestinal tract neoplasia
2033	1499	2.6937	HP:0007379	Genitourinary tract neoplasm
2033	1499	2.6937	HP:0007379	Genitourinary tract neoplasm
2033	1499	2.6937	HP:0010787	Genital neoplasm
2033	1499	2.6937	HP:0007378	Gastrointestinal tract neoplasia
2033	1499	2.6937	HP:0002664	Neoplasia
2033	1499	2.6937	HP:0010787	Genital neoplasm
2033	1499	2.6937	HP:0000118	Phenotypic abnormality
2033	1499	2.6937	HP:0000118	Phenotypic abnormality
2033	1499	2.6937	HP:0002664	Neoplasia
2033	1499	2.6937	HP:0000118	Phenotypic abnormality
2033	1499	2.6937	HP:0007378	Gastrointestinal tract neoplasia
6010	6295	2.6843	HP:0000118	Phenotypic abnormality
6010	6295	2.6843	HP:0000478	Abnormality of the eye
6010	6295	2.6843	HP:0000478	Abnormality of the eye
6010	6295	2.6843	HP:0000478	Abnormality of the eye
6010	6295	2.6843	HP:0000478	Abnormality of the eye
6010	6295	2.6843	HP:0000478	Abnormality of the eye
6010	6295	2.6843	HP:0000118	Phenotypic abnormality
6010	6295	2.6843	HP:0000662	Night blindness
6010	6295	2.6843	HP:0000478	Abnormality of the eye
6010	6295	2.6843	HP:0000662	Night blindness
6010	6295	2.6843	HP:0000662	Night blindness
5339	3691	2.6618	HP:0006297	Hypoplasia of dental enamel
5339	3691	2.6618	HP:0001030	Fragile skin
5339	3691	2.6618	HP:0000118	Phenotypic abnormality
5339	3691	2.6618	HP:0007467	Blistering, generalized
5339	3691	2.6618	HP:0002164	Nail dysplasia
5339	3691	2.6618	HP:0001371	Contractures
5339	3691	2.6618	HP:0001597	Abnormality of the nail
5339	3691	2.6618	HP:0000119	Abnormality of the genitourinary system
5339	3691	2.6618	HP:0001056	Milia
5339	3691	2.6618	HP:0000118	Phenotypic abnormality
5339	3691	2.6618	HP:0003011	Abnormality of musculature
5339	3691	2.6618	HP:0001479	Electron microscopic abnormality of the skin
5339	3691	2.6618	HP:0003549	Abnormality of connective tissue
5339	3691	2.6618	HP:0000670	Carious teeth
5339	3691	2.6618	HP:0001561	Polyhydramnios
5339	3691	2.6618	HP:0000478	Abnormality of the eye
5339	3691	2.6618	HP:0000987	Atypical scarring of skin
5339	3691	2.6618	HP:0000118	Phenotypic abnormality
5339	3691	2.6618	HP:0007556	Plantar hyperkeratosis
5339	3691	2.6618	HP:0000284	Abnormality of the ocular region
5339	3691	2.6618	HP:0000118	Phenotypic abnormality
5339	3691	2.6618	HP:0000271	Abnormality of the face
5339	3691	2.6618	HP:0000951	Abnormality of the skin
5339	3691	2.6618	HP:0000118	Phenotypic abnormality
5339	3691	2.6618	HP:0007467	Blistering, generalized
5339	3691	2.6618	HP:0000924	Abnormality of the musculoskeletal system
5339	3691	2.6618	HP:0008066	Abnormal blistering of the skin
5339	3691	2.6618	HP:0000118	Phenotypic abnormality
5339	3691	2.6618	HP:0001371	Contractures
5339	3691	2.6618	HP:0001030	Fragile skin
5339	3691	2.6618	HP:0001479	Electron microscopic abnormality of the skin
5339	3691	2.6618	HP:0000118	Phenotypic abnormality
5339	3691	2.6618	HP:0011138	Abnormality of skin adnexa
5339	3691	2.6618	HP:0000118	Phenotypic abnormality
5339	3691	2.6618	HP:0006297	Hypoplasia of dental enamel
5339	3691	2.6618	HP:0002164	Nail dysplasia
5339	3691	2.6618	HP:0007556	Plantar hyperkeratosis
5339	3691	2.6618	HP:0001056	Milia
5339	3691	2.6618	HP:0000951	Abnormality of the skin
5339	3691	2.6618	HP:0001367	Abnormality of the joints
5339	3691	2.6618	HP:0001597	Abnormality of the nail
5339	3691	2.6618	HP:0000119	Abnormality of the genitourinary system
5339	3691	2.6618	HP:0000164	Abnormality of the teeth
5339	3691	2.6618	HP:0000670	Carious teeth
5339	3691	2.6618	HP:0001561	Polyhydramnios
5339	3691	2.6618	HP:0001597	Abnormality of the nail
5339	3691	2.6618	HP:0000987	Atypical scarring of skin
5339	3691	2.6618	HP:0000284	Abnormality of the ocular region
5339	3691	2.6618	HP:0008066	Abnormal blistering of the skin
5339	3691	2.6618	HP:0001371	Contractures
4594	166785	2.6246	HP:0002912	Methylmalonic acidemia
4594	166785	2.6246	HP:0001946	Ketosis
4594	166785	2.6246	HP:0010987	Abnormality of cellular immune system
4594	166785	2.6246	HP:0001254	Lethargy
4594	166785	2.6246	HP:0000118	Phenotypic abnormality
4594	166785	2.6246	HP:0001252	Muscular hypotonia
4594	166785	2.6246	HP:0002012	Abnormality of the abdominal organs
4594	166785	2.6246	HP:0000118	Phenotypic abnormality
4594	166785	2.6246	HP:0001263	Developmental delay
4594	166785	2.6246	HP:0001946	Ketosis
4594	166785	2.6246	HP:0001872	Abnormality of thrombocytes
4594	166785	2.6246	HP:0000118	Phenotypic abnormality
4594	166785	2.6246	HP:0001259	Coma
4594	166785	2.6246	HP:0001944	Dehydration
4594	166785	2.6246	HP:0002013	Vomiting
4594	166785	2.6246	HP:0001987	Hyperammonemia
4594	166785	2.6246	HP:0001508	Failure to thrive
4594	166785	2.6246	HP:0000707	Abnormality of the nervous system
4594	166785	2.6246	HP:0002154	Hyperglycinemia
4594	166785	2.6246	HP:0002240	Hepatomegaly
4594	166785	2.6246	HP:0002011	Abnormality of the central nervous system
4594	166785	2.6246	HP:0000708	Behavioural/Psychiatric Abnormality
4594	166785	2.6246	HP:0001942	Metabolic acidosis
4594	166785	2.6246	HP:0002912	Methylmalonic acidemia
4594	166785	2.6246	HP:0001254	Lethargy
4594	166785	2.6246	HP:0000118	Phenotypic abnormality
4594	166785	2.6246	HP:0001252	Muscular hypotonia
4594	166785	2.6246	HP:0002011	Abnormality of the central nervous system
4594	166785	2.6246	HP:0003110	Abnormality of urine homeostasis
4594	166785	2.6246	HP:0010987	Abnormality of cellular immune system
4594	166785	2.6246	HP:0001263	Developmental delay
4594	166785	2.6246	HP:0001946	Ketosis
4594	166785	2.6246	HP:0001259	Coma
4594	166785	2.6246	HP:0001944	Dehydration
4594	166785	2.6246	HP:0001872	Abnormality of thrombocytes
4594	166785	2.6246	HP:0002013	Vomiting
4594	166785	2.6246	HP:0001987	Hyperammonemia
4594	166785	2.6246	HP:0001508	Failure to thrive
4594	166785	2.6246	HP:0004341	Abnormality of the vitamin B12 metabolism
4594	166785	2.6246	HP:0002012	Abnormality of the abdominal organs
4594	166785	2.6246	HP:0001939	Abnormality of metabolism/homeostasis
4594	166785	2.6246	HP:0002154	Hyperglycinemia
4594	166785	2.6246	HP:0002240	Hepatomegaly
5159	5156	2.6237	HP:0005547	Myeloproliferative disorder
5159	5156	2.6237	HP:0004377	Hematological neoplasia
5159	5156	2.6237	HP:0002664	Neoplasia
5159	5156	2.6237	HP:0010987	Abnormality of cellular immune system
5159	5156	2.6237	HP:0000118	Phenotypic abnormality
5159	5156	2.6237	HP:0000118	Phenotypic abnormality
5159	5156	2.6237	HP:0000118	Phenotypic abnormality
5159	5156	2.6237	HP:0000118	Phenotypic abnormality
5159	5156	2.6237	HP:0000118	Phenotypic abnormality
5159	5156	2.6237	HP:0000118	Phenotypic abnormality
5159	5156	2.6237	HP:0001871	Abnormality of the hematopoietic system
5159	5156	2.6237	HP:0000118	Phenotypic abnormality
5159	5156	2.6237	HP:0000118	Phenotypic abnormality
5159	5156	2.6237	HP:0000118	Phenotypic abnormality
5159	5156	2.6237	HP:0000118	Phenotypic abnormality
5159	5156	2.6237	HP:0000118	Phenotypic abnormality
5159	5156	2.6237	HP:0005547	Myeloproliferative disorder
5159	5156	2.6237	HP:0000118	Phenotypic abnormality
5159	5156	2.6237	HP:0000118	Phenotypic abnormality
2147	2158	2.623	HP:0001892	Bleeding diathesis
2147	2158	2.623	HP:0001928	Abnormality of coagulation
2147	2158	2.623	HP:0000118	Phenotypic abnormality
2147	2158	2.623	HP:0000118	Phenotypic abnormality
2147	2158	2.623	HP:0001928	Abnormality of coagulation
2147	2158	2.623	HP:0000118	Phenotypic abnormality
2147	2158	2.623	HP:0001892	Bleeding diathesis
2147	2158	2.623	HP:0001928	Abnormality of coagulation
2147	2158	2.623	HP:0000118	Phenotypic abnormality
2318	9499	2.6076	HP:0003715	Muscle biopsy shows myofibrillar myopathy
2318	9499	2.6076	HP:0003555	Muscle fiber splitting
2318	9499	2.6076	HP:0011021	Abnormality of circulating enzyme level
2318	9499	2.6076	HP:0003011	Abnormality of musculature
2318	9499	2.6076	HP:0000707	Abnormality of the nervous system
2318	9499	2.6076	HP:0000759	Abnormality of the peripheral nervous system
2318	9499	2.6076	HP:0001324	Muscle weakness
2318	9499	2.6076	HP:0003790	Abnormal muscle fibers with amorphous, granular, or hyaline deposits
2318	9499	2.6076	HP:0000118	Phenotypic abnormality
2318	9499	2.6076	HP:0003011	Abnormality of musculature
2318	9499	2.6076	HP:0000707	Abnormality of the nervous system
[truncated: 7,584 more rows]
